# Supplementary material for: Gefitinib and fostamatinib target EGFR and SYK to attenuate silicosis: a multi-omics study with drug exploration
Source: Signal Transduct Target Ther. 2022 May 13;7:157. doi: 10.1038/s41392-022-00959-3 (PMC9098425; doi:10.1038/s41392-022-00959-3)
Supplement: Supplementary file 2 — Supplementary table S1 [file 41392_2022_959_MOESM2_ESM.xlsx]

## Sheet: Sheet1
Table S1.The 4,339 differentially expressed transcripts.
Gene	Symbol	PBS	W2	W4	W6	W10
ENSMUSG00000000001	Gnai3	69.1537	96.7235	108.171	94.2349	105.332
ENSMUSG00000000037	Scml2	0.420458	0.261249	0.173422	0.150865	0.205025
ENSMUSG00000000058	Cav2	174.769	250.597	286.535	165.806	205.855
ENSMUSG00000000078	Klf6	66.8951	80.8342	90.9564	71.4717	81.2789
ENSMUSG00000000126	Wnt9a	3.91351	4.74379	3.65091	2.61196	2.61725
ENSMUSG00000000159	Igsf5	3.10601	3.72127	4.88411	5.60558	4.34682
ENSMUSG00000000167	Pih1d2	0.755935	0.453769	0.418606	0.727987	0.614234
ENSMUSG00000000182	Fgf23	0.0197107	0.0846616	0.209815	0.594502	0.25813
ENSMUSG00000000197	Nalcn	0.402449	0.131044	0.190657	0.189523	0.278325
ENSMUSG00000000202	Btbd17	0.106824	0.173739	0.267624	0.389885	0.354845
ENSMUSG00000000204	Slfn4	7.37905	24.9464	30.2191	42.7365	46.6506
ENSMUSG00000000216	Scnn1g	39.1369	75.3644	69.8	39.4779	57.2973
ENSMUSG00000000223	Drp2	0.702484	0.15358	0.108861	0.149401	0.138329
ENSMUSG00000000266	Mid2	22.3259	30.4877	34.5197	21.1728	24.3073
ENSMUSG00000000275	Trim25	19.9151	32.6193	35.4403	30.3883	31.2215
ENSMUSG00000000290	Itgb2	10.9488	43.9381	33.4305	41.8329	42.1499
ENSMUSG00000000296	Tpd52l1	1.08918	0.649121	0.478413	0.308449	0.390141
ENSMUSG00000000320	Alox12	6.4146	1.36163	1.62837	0.886013	1.16352
ENSMUSG00000000386	Mx1	0.938295	7.35941	5.54999	6.55972	5.06985
ENSMUSG00000000402	Egfl6	13.642	44.4482	40.6063	40.1296	35.4461
ENSMUSG00000000531	Grasp	0.812703	0.554412	0.493225	0.805608	0.346891
ENSMUSG00000000555	Itga5	18.2697	31.9873	29.5582	33.2322	27.5821
ENSMUSG00000000562	Adora3	0.277266	1.10217	0.659086	1.16678	0.977687
ENSMUSG00000000567	Sox9	1.51183	0.667894	0.39648	0.551975	0.704179
ENSMUSG00000000579	Dynlt1c	2.26963	1.74311	1.65788	1.89257	1.80182
ENSMUSG00000000686	Abhd15	0.652085	0.73679	0.857055	0.349869	0.397169
ENSMUSG00000000708	Kat2b	1.89732	1.46527	1.38397	1.88357	1.29064
ENSMUSG00000000739	Sult5a1	2.07106	2.08958	1.51468	1.80165	1.15215
ENSMUSG00000000740	Rpl13	97.7859	142.162	146.159	88.1988	116.47
ENSMUSG00000000791	Il12rb1	0.287286	0.683298	0.32281	0.645649	0.422186
ENSMUSG00000000794	Kcnn3	2.02829	5.27439	6.03421	5.2075	5.15903
ENSMUSG00000000805	Car4	20.2531	42.5936	48.687	24.9958	25.2528
ENSMUSG00000000817	Fasl	0.291681	0.724517	0.887651	0.582292	0.599219
ENSMUSG00000000826	Dnajc5	24.9176	37.7252	34.3375	30.85	31.2544
ENSMUSG00000000876	Pxmp4	6.28093	9.29536	9.3109	5.38884	6.18788
ENSMUSG00000000915	Hip1r	8.31847	11.3185	12.8931	15.3764	11.6025
ENSMUSG00000000957	Mmp14	8.35402	27.3588	15.934	18.8009	19.5183
ENSMUSG00000000982	Ccl3	0.463382	1.91569	1.71797	2.1504	2.14785
ENSMUSG00000001027	Scn4a	0.726337	0.284031	0.172366	0.271912	0.169254
ENSMUSG00000001054	Rmnd5b	15.0907	22.6039	22.3535	16.4938	18.9846
ENSMUSG00000001089	Luzp1	5.87544	7.89566	8.19427	6.97548	7.03869
ENSMUSG00000001095	Slc13a2	0.151157	0.330314	0.548217	0.814145	1.05073
ENSMUSG00000001119	Col6a1	28.692	62.0428	47.0935	30.9221	35.0146
ENSMUSG00000001123	Lgals9	23.3282	86.6652	79.8354	52.7244	56.2612
ENSMUSG00000001131	Timp1	2.82687	12.1584	8.03699	10.3408	10.8455
ENSMUSG00000001156	Mxd1	5.59931	11.1594	13.4703	13.8204	14.576
ENSMUSG00000001168	Oas1h	0.123484	0.673538	1.11276	0.797438	1.12335
ENSMUSG00000001225	Slc26a3	0.461389	0.0265782	0.0288758	0.0142659	0.014305
ENSMUSG00000001227	Sema6b	3.03728	6.46849	5.97872	6.22764	6.47734
ENSMUSG00000001229	Dpp9	11.1178	14.2408	17.7375	17.0347	15.6475
ENSMUSG00000001240	Ramp2	23.7946	34.8874	45.2606	16.392	24.5333
ENSMUSG00000001280	Sp1	39.1698	50.427	50.1887	38.6309	47.3844
ENSMUSG00000001305	Rrp15	0.979504	0.819083	0.662319	1.13697	1.06744
ENSMUSG00000001334	Fndc5	11.4277	0.794898	0.741492	0.533152	0.993874
ENSMUSG00000001349	Cnn1	37.612	9.80941	11.6949	7.57864	9.879
ENSMUSG00000001366	Fbxo9	7.6254	9.16163	9.80713	7.62912	8.22993
ENSMUSG00000001376	Vps50	5.6384	7.73772	7.06989	7.08608	7.51338
ENSMUSG00000001424	Snd1	2.7456	2.09688	2.20168	3.69966	2.64542
ENSMUSG00000001494	Sost	1.07653	0.0427707	0.23226	0.04262	0.0586262
ENSMUSG00000001497	Pax9	0.658277	0.215581	0.222385	0.238114	0.311201
ENSMUSG00000001506	Col1a1	24.5546	80.4368	37.3952	45.6854	54.2952
ENSMUSG00000001507	Itga3	16.757	33.8342	32.8197	23.0508	21.3711
ENSMUSG00000001518	Itfg2	0.440981	0.243631	0.243366	0.352099	0.263485
ENSMUSG00000001525	Tubb5	100.128	213.119	192.276	131.265	168.644
ENSMUSG00000001552	Jup	37.6984	51.1081	57.1323	31.4022	34.0202
ENSMUSG00000001604	Tcea3	1.19821	0.888592	0.641485	1.18006	0.895026
ENSMUSG00000001642	Akr1b3	8.56596	14.755	12.7592	11.3643	10.9005
ENSMUSG00000001670	Tat	1.09271	0.543975	0.585509	0.17582	0.603086
ENSMUSG00000001687	Ubl3	28.29	46.6701	45.4095	32.7528	38.9632
ENSMUSG00000001729	Akt1	34.7429	55.7598	50.9035	41.8147	43.7094
ENSMUSG00000001739	Cldn15	16.1471	4.21815	8.23356	3.09847	4.68621
ENSMUSG00000001741	Il16	1.44125	0.82038	0.819807	0.745975	0.766238
ENSMUSG00000001750	Tcirg1	13.7173	29.1616	21.379	29.2858	26.2095
ENSMUSG00000001751	Naglu	8.31969	16.2284	12.1307	12.3468	12.1381
ENSMUSG00000001847	Rac1	67.8421	104.546	105.974	69.6853	86.7149
ENSMUSG00000001870	Ltbp1	9.51781	11.671	13.0492	10.0537	11.2142
ENSMUSG00000001930	Vwf	50.7465	58.1408	73.2989	43.9758	53.1009
ENSMUSG00000001943	Vsig2	9.02151	5.31888	5.88049	9.62165	4.50973
ENSMUSG00000001946	Esam	75.0465	99.8904	120.477	83.8232	79.0438
ENSMUSG00000001986	Gria3	4.23044	6.79774	5.76453	3.16059	4.00175
ENSMUSG00000001995	Sipa1l2	15.1461	17.503	18.9604	13.1131	12.7227
ENSMUSG00000001999	Blvra	4.50462	9.11512	7.14922	6.7802	7.1693
ENSMUSG00000002012	Pnck	2.58446	1.31916	1.24517	1.4512	1.44854
ENSMUSG00000002020	Ltbp2	0.176053	0.235302	0.107906	0.425862	0.189528
ENSMUSG00000002058	Unc119	4.20118	8.9826	6.97782	5.85253	6.37571
ENSMUSG00000002103	Acp2	2.96053	4.87876	4.27581	3.94471	3.43066
ENSMUSG00000002108	Nr1h3	12.6732	22.6878	22.3469	16.7934	19.0505
ENSMUSG00000002111	Spi1	2.9455	12.2165	8.70232	8.92499	9.3466
ENSMUSG00000002147	Stat6	29.7861	37.9356	42.062	37.716	39.2092
ENSMUSG00000002227	Mov10	4.34528	7.62706	6.47382	6.92854	6.08584
ENSMUSG00000002233	Rhoc	18.4471	35.4795	35.1919	26.1447	31.2121
ENSMUSG00000002265	Peg3	4.59301	3.55045	3.082	1.60519	1.82678
ENSMUSG00000002266	Zim1	0.28482	0.128557	0.0838672	0.047729	0.0371017
ENSMUSG00000002289	Angptl4	5.41975	14.7959	18.4318	4.58152	12.5945
ENSMUSG00000002325	Irf9	9.89881	25.7435	25.6612	19.5241	22.4992
ENSMUSG00000002489	Tiam1	5.21582	5.22429	3.50179	5.80075	4.52359
ENSMUSG00000002504	Slc9a3r2	27.7918	37.0281	50.476	26.8947	31.3436
ENSMUSG00000002524	Puf60	14.4753	18.9328	20.9192	14.8113	17.761
ENSMUSG00000002588	Pon1	50.3855	10.5277	21.4067	12.0359	21.8568
ENSMUSG00000002602	Axl	40.9312	91.8427	72.7766	79.0557	67.06
ENSMUSG00000002603	Tgfb1	9.22882	16.6536	14.8283	16.7676	14.116
ENSMUSG00000002679	Med6	10.2396	12.5222	14.8701	11.2847	12.2329
ENSMUSG00000002699	Lcp2	0.55457	0.995376	0.810244	1.32219	1.06778
ENSMUSG00000002733	Plekha3	21.1118	27.406	31.2405	21.0283	25.4706
ENSMUSG00000002799	Jag2	6.02311	7.18681	9.87288	7.77731	7.79869
ENSMUSG00000002808	Epdr1	15.7117	8.58177	8.98697	6.91895	9.55149
ENSMUSG00000002831	Plin4	2.59281	0.36859	0.314337	0.19874	0.402498
ENSMUSG00000002847	Pla1a	0.935553	6.27839	3.48077	4.69094	6.4596
ENSMUSG00000002870	Mcm2	2.50602	4.28	3.54763	3.61479	3.31801
ENSMUSG00000002871	Tpra1	7.58149	9.58913	10.9251	8.34113	7.99882
ENSMUSG00000002881	Nab1	33.6523	48.0671	48.5709	43.8697	46.1253
ENSMUSG00000002885	Adgre5	63.7446	70.8043	96.2336	48.6217	59.1437
ENSMUSG00000002897	Il17ra	4.36177	7.27076	7.57195	8.19852	8.46518
ENSMUSG00000002910	Arrdc2	4.22507	5.49113	5.91799	4.36578	4.40215
ENSMUSG00000002944	Cd36	384.15	601.562	646.152	329.387	434.71
ENSMUSG00000002980	Bcam	115.061	234.986	239.934	149.6	161.573
ENSMUSG00000002981	Clptm1	19.6668	32.0512	32.8886	24.3356	26.7234
ENSMUSG00000002983	Relb	4.3173	9.47464	7.76254	12.7386	9.47013
ENSMUSG00000002996	Hbp1	13.023	22.2592	21.5731	14.87	19.9458
ENSMUSG00000003031	Cdkn1b	30.0861	33.3542	38.3025	28.9437	32.8595
ENSMUSG00000003037	Rab8a	6.13253	10.4276	8.98498	7.68075	9.035
ENSMUSG00000003062	Stard3nl	15.5346	23.7431	22.4928	18.8372	21.2095
ENSMUSG00000003135	Cnot11	8.5603	11.3513	11.7309	9.49577	10.7012
ENSMUSG00000003161	Sri	26.0209	35.3841	37.3946	25.831	30.6946
ENSMUSG00000003166	Dgcr2	13.989	18.7757	18.9588	15.5278	16.5329
ENSMUSG00000003235	Eif2b5	21.7665	28.3892	28.5595	25.3269	26.6512
ENSMUSG00000003279	Dlgap1	0.124418	0.0300493	0.0201252	0.0318629	0.0374644
ENSMUSG00000003282	Plag1	1.30783	0.814895	0.918673	0.485051	0.754687
ENSMUSG00000003283	Hck	9.75031	27.1503	17.6049	22.0066	17.3848
ENSMUSG00000003352	Cacnb3	4.73436	9.83874	6.99389	8.20658	7.84152
ENSMUSG00000003354	Ccdc65	1.85088	0.733787	1.11761	0.759701	0.911529
ENSMUSG00000003363	Pld3	11.32	38.8508	28.1942	28.9324	25.4418
ENSMUSG00000003380	Rabac1	121.757	163.275	179.895	110.53	153.721
ENSMUSG00000003382	Etv3	9.7033	14.4641	14.7167	14.6312	12.7204
ENSMUSG00000003402	Prkcsh	10.3152	12.9775	14.5063	11.2549	12.3529
ENSMUSG00000003418	St8sia6	4.18397	1.71005	1.98933	1.87411	2.80141
ENSMUSG00000003421	Nosip	5.99988	9.09012	8.56117	5.98932	6.62463
ENSMUSG00000003452	Bicd1	1.94727	0.790303	1.03855	0.762566	1.08223
ENSMUSG00000003458	Ncstn	15.2665	26.4241	21.8489	19.1101	18.4364
ENSMUSG00000003469	Phyhip	0.829297	0.063618	0.215722	0.107515	0.241664
ENSMUSG00000003476	Crhr2	0.689477	0.0805643	0.0446281	0.0569588	0.0624183
ENSMUSG00000003477	Inmt	275.886	258.639	316.579	129.074	170.411
ENSMUSG00000003500	Impdh1	22.9309	30.2996	32.6839	24.0313	20.1223
ENSMUSG00000003541	Ier3	28.8525	60.8309	39.5667	44.0711	39.2099
ENSMUSG00000003545	Fosb	3.22647	0.703182	1.1304	0.414843	0.628972
ENSMUSG00000003662	Ciao1	3.37499	4.41668	4.78137	3.35472	3.90621
ENSMUSG00000003812	Dnase2a	1.89321	3.98987	2.73608	2.69742	2.83556
ENSMUSG00000003814	Calr	90.2839	143.639	178.283	112.454	160.006
ENSMUSG00000003849	Nqo1	7.78005	4.69655	4.59548	6.26001	5.13849
ENSMUSG00000003873	Bax	4.27271	6.40821	6.19911	7.05938	6.47636
ENSMUSG00000003882	Il7r	3.18951	8.68063	4.69836	7.93226	8.14895
ENSMUSG00000003949	Hlf	6.50749	4.59032	1.79132	1.65518	2.62198
ENSMUSG00000004035	Gstm7	3.5577	1.83317	2.20057	0.89019	1.3744
ENSMUSG00000004038	Gstm3	0.483278	0.102474	0.078147	0.138825	0.165216
ENSMUSG00000004040	Stat3	28.572	45.4178	48.169	44.569	45.8794
ENSMUSG00000004054	Map3k11	16.0791	20.9145	24.613	20.0973	17.5792
ENSMUSG00000004085	Map3k20	43.8732	33.4499	36.9998	26.2957	30.7392
ENSMUSG00000004098	Col5a3	1.246	1.8609	1.48902	1.9937	2.88938
ENSMUSG00000004099	Dnmt1	5.22855	7.39143	7.01222	6.94228	6.28936
ENSMUSG00000004110	Cacna1e	0.979556	0.207438	0.242569	0.446916	0.352021
ENSMUSG00000004151	Etv1	1.57149	1.69143	1.51576	0.971047	1.4846
ENSMUSG00000004187	Kifc2	2.14955	1.34336	1.23334	1.83732	1.47378
ENSMUSG00000004207	Psap	248.812	768.182	535.777	592.037	607.084
ENSMUSG00000004267	Eno2	1.66865	1.2179	0.74266	1.49846	1.45582
ENSMUSG00000004285	Atp6v1f	26.42	49.3873	47.2795	33.2018	38.4487
ENSMUSG00000004296	Il12b	0.269703	2.45518	2.09613	2.71147	1.45551
ENSMUSG00000004317	Clcn5	2.94681	5.34366	4.16397	4.88223	4.60988
ENSMUSG00000004328	Hif3a	0.70479	1.94394	1.27405	0.645953	1.02726
ENSMUSG00000004347	Pde1c	1.12476	0.281322	0.274484	0.760369	0.330216
ENSMUSG00000004360	9330159F19Rik	1.58636	0.672997	1.44112	0.350157	0.512188
ENSMUSG00000004455	Ppp1cc	50.0728	81.3065	75.6818	65.9356	68.0966
ENSMUSG00000004460	Dnajb11	10.601	15.2662	18.2425	15.9091	16.1344
ENSMUSG00000004558	Ndrg2	25.981	12.0477	11.8416	6.07387	9.52115
ENSMUSG00000004609	Cd33	5.46933	14.2653	16.9972	14.095	18.6683
ENSMUSG00000004612	Nkg7	1.64479	4.08702	4.59688	3.28526	3.93861
ENSMUSG00000004626	Stxbp2	12.7642	21.8801	17.2225	20.4277	17.3854
ENSMUSG00000004637	Wwox	1.06929	0.846487	0.692453	1.13266	0.771266
ENSMUSG00000004642	Slbp	5.11362	7.14266	7.39053	6.08391	6.58923
ENSMUSG00000004655	Aqp1	248.132	341.816	468.587	236.069	372.181
ENSMUSG00000004668	Abca13	0.269961	0.130046	0.145655	0.141686	0.241662
ENSMUSG00000004698	Hdac9	0.965479	0.938008	1.13264	1.60778	1.68525
ENSMUSG00000004730	Adgre1	11.2665	61.0352	32.7225	28.4133	24.5828
ENSMUSG00000004771	Rab11a	30.607	34.6679	44.7362	32.0118	36.7794
ENSMUSG00000004791	Pgf	1.22177	4.1357	2.64797	2.95311	3.32829
ENSMUSG00000004798	Ulk2	20.8633	24.0444	26.9268	20.0481	21.7813
ENSMUSG00000004837	Grap	32.3152	46.7101	59.3311	26.6827	34.3083
ENSMUSG00000004843	Chmp2b	43.971	60.504	60.9797	46.7614	55.1475
ENSMUSG00000004864	Mapk13	4.10464	8.10912	6.09188	7.08046	6.71346
ENSMUSG00000004931	Apba3	10.6808	11.7953	15.8348	10.9727	12.3724
ENSMUSG00000004939	Nmrk2	1.13203	0.159211	0.116736	0.142293	0.155187
ENSMUSG00000004951	Hspb1	33.4896	35.1648	69.6196	24.3483	55.0275
ENSMUSG00000004961	Syt5	3.7644	2.02355	3.0873	2.20033	3.43755
ENSMUSG00000004988	Fxyd4	1.92871	3.9158	2.97659	4.56071	2.81584
ENSMUSG00000005054	Cstb	14.6424	53.5539	37.5186	42.0706	48.3345
ENSMUSG00000005087	Cd44	2.5757	4.21536	3.87873	6.99703	5.99939
ENSMUSG00000005103	Wdr1	1.77921	1.40279	1.12327	1.68432	1.4877
ENSMUSG00000005125	Ndrg1	0.189874	0.226258	0.161089	0.454893	0.310295
ENSMUSG00000005142	Man2b1	13.5364	24.53	21.0676	18.565	16.855
ENSMUSG00000005198	Polr2a	23.3794	31.289	34.37	27.9422	29.8164
ENSMUSG00000005225	Plekha8	5.76659	6.78703	8.08111	6.41122	6.22575
ENSMUSG00000005233	Spc25	2.11466	3.67105	2.21391	2.19467	1.88684
ENSMUSG00000005237	Dnah2	2.37453	1.30497	1.70275	2.05258	1.99643
ENSMUSG00000005268	Prlr	0.674289	0.0952163	0.149227	0.115355	0.171591
ENSMUSG00000005373	Mlxipl	1.79355	0.188208	0.207921	0.107806	0.168861
ENSMUSG00000005410	Mcm5	2.58244	5.10203	3.88999	3.7653	3.67107
ENSMUSG00000005413	Hmox1	8.47032	26.9879	22.3595	32.4181	33.7372
ENSMUSG00000005470	Asf1b	1.28377	3.24251	2.46669	1.71933	2.00154
ENSMUSG00000005483	Dnajb1	21.0357	15.4639	26.7767	17.4647	15.2994
ENSMUSG00000005514	Por	58.7277	49.2733	57.0682	29.5663	49.2514
ENSMUSG00000005533	Igf1r	8.65489	6.39643	7.81637	5.26862	7.53621
ENSMUSG00000005540	Fcer2a	1.99607	3.25016	3.49784	6.20007	3.59352
ENSMUSG00000005547	Cyp2a5	30.8955	9.31413	8.00088	3.30457	9.81272
ENSMUSG00000005609	Ctr9	6.02991	7.40585	8.16411	6.04379	6.77861
ENSMUSG00000005611	Mrvi1	1.78922	0.684814	0.408964	0.551121	0.6176
ENSMUSG00000005667	Mthfd2	0.408053	0.964998	0.939497	0.889774	0.905149
ENSMUSG00000005672	Kit	28.6661	48.4137	53.8651	34.3942	34.1705
ENSMUSG00000005696	Sh2d1a	0.252302	0.620944	0.545393	0.445506	0.384439
ENSMUSG00000005732	Ranbp1	8.02131	10.4218	12.7302	9.83247	11.5556
ENSMUSG00000005779	Psmb4	49.3375	83.0189	75.2375	56.4766	69.3731
ENSMUSG00000005800	Mmp8	1.73763	8.89739	14.2578	5.64914	29.2931
ENSMUSG00000005836	Gata6	1.59202	0.897222	0.853264	1.0274	0.970473
ENSMUSG00000005864	Cnga2	1.46871	0.678702	1.07743	0.875534	1.35747
ENSMUSG00000005917	Otx1	0.303344	0.0829821	0.0967435	0.0637316	0.167528
ENSMUSG00000005936	Kctd20	10.5499	12.9439	14.5327	11.1967	12.4258
ENSMUSG00000005947	Itgae	0.35012	0.934976	0.760817	0.867908	0.587226
ENSMUSG00000005952	Trpv1	0.170772	0.0150204	0.0349505	0.00594568	0.00593298
ENSMUSG00000005973	Rcn1	14.3915	16.7167	18.0923	10.242	15.1457
ENSMUSG00000006095	Tbcb	15.046	22.6716	23.8717	18.2148	21.4478
ENSMUSG00000006221	Hspb7	22.6143	2.4709	1.4658	1.17864	1.86748
ENSMUSG00000006269	Atp6v1b1	1.68017	0.558992	0.677084	0.555785	0.595196
ENSMUSG00000006304	Arpc2	105.965	208.632	162.172	141.377	154.859
ENSMUSG00000006313	Upk1a	1.22697	0.190819	0.526658	0.329996	0.324063
ENSMUSG00000006345	Ggt1	0.493256	0.643156	0.892435	0.814054	1.04206
ENSMUSG00000006356	Crip2	65.7379	70.0099	83.6785	53.9547	58.1622
ENSMUSG00000006360	Crip1	0.869765	0.307548	0.557647	0.526035	0.20935
ENSMUSG00000006369	Fbln1	39.8324	29.6084	28.3508	17.3932	14.9098
ENSMUSG00000006386	Tek	58.4935	60.122	74.919	43.7974	49.5853
ENSMUSG00000006389	Mpl	1.15899	0.217835	0.312399	0.182577	0.221347
ENSMUSG00000006390	Elovl1	31.4692	76.7529	51.6112	72.0474	53.3903
ENSMUSG00000006392	Med8	7.5416	11.1674	11.2165	10.1456	10.2276
ENSMUSG00000006403	Adamts4	0.533306	2.13242	2.09417	3.40198	3.03972
ENSMUSG00000006418	Rnf114	11.8621	22.0906	22.8989	18.5305	18.4983
ENSMUSG00000006435	Neurl1a	1.38374	0.778887	1.16152	1.53569	1.43259
ENSMUSG00000006463	Zdhhc24	4.59129	8.04478	7.05012	6.17395	7.1255
ENSMUSG00000006494	Pdk1	12.5517	9.31692	6.64058	6.86854	7.61057
ENSMUSG00000006517	Mvd	3.82064	7.07139	6.23343	8.05062	6.18435
ENSMUSG00000006519	Cyba	19.6548	76.2067	58.7518	54.6596	59.5362
ENSMUSG00000006522	Itih3	0.405163	0.774875	0.515527	0.912714	1.03601
ENSMUSG00000006529	Itih1	0.427271	2.3633	2.43627	2.82557	2.58977
ENSMUSG00000006542	Prkag3	1.12414	1.24607	0.943354	0.740411	0.534388
ENSMUSG00000006567	Atp7b	16.5132	23.8073	27.8699	13.2606	22.658
ENSMUSG00000006576	Slc4a3	4.10762	1.30013	1.26405	1.81892	1.39547
ENSMUSG00000006585	Cdt1	3.15183	5.97927	4.75433	4.37795	4.83893
ENSMUSG00000006589	Aprt	15.3319	38.4965	26.1099	28.2287	30.0748
ENSMUSG00000006642	Tcf23	0.594825	2.04095	2.84385	0.557487	2.6736
ENSMUSG00000006673	Qrich1	14.5065	20.4109	19.6845	16.5773	17.8534
ENSMUSG00000006699	Cdc42	3.44658	3.46715	2.24761	3.37638	3.83966
ENSMUSG00000006711	D130043K22Rik	1.56894	0.570473	0.903965	0.815091	0.95477
ENSMUSG00000006731	B4galnt1	12.7952	24.1603	22.3691	29.2516	24.8088
ENSMUSG00000006732	Mettl1	1.22495	0.960487	0.682708	1.1813	0.896096
ENSMUSG00000006736	Tspan31	11.322	17.6039	16.41	12.4275	15.8587
ENSMUSG00000006784	Ttc25	1.31926	0.645953	0.737774	0.915077	0.819701
ENSMUSG00000006850	Tmco6	4.23564	5.00068	6.18252	5.25846	5.8836
ENSMUSG00000006932	Ctnnb1	1.91392	2.5805	2.53636	3.29087	2.53077
ENSMUSG00000007035	Msh5	0.78644	0.540911	0.430107	0.671256	0.418849
ENSMUSG00000007038	Neu1	6.25817	13.0664	11.7407	11.4218	11.462
ENSMUSG00000007041	Clic1	32.829	48.9022	51.1565	41.3178	43.7611
ENSMUSG00000007122	Casq1	0.545604	0.115551	0.142898	0.201261	0.0476458
ENSMUSG00000007279	Scube2	8.70373	12.8096	14.2712	3.84795	5.88908
ENSMUSG00000007458	M6pr	45.1818	80.9669	72.3111	63.1748	70.9976
ENSMUSG00000007480	Mc5r	0.475242	0.156021	0.215377	0.089338	0.189377
ENSMUSG00000007613	Tgfbr1	16.1319	34.3783	31.6708	31.0643	29.9532
ENSMUSG00000007656	Arpp19	7.35011	9.61702	9.68074	7.39046	8.56309
ENSMUSG00000007659	Bcl2l1	23.9869	35.1494	37.8531	29.0616	31.7009
ENSMUSG00000007872	Id3	30.5958	35.5886	39.6922	29.834	28.1673
ENSMUSG00000007877	Tcap	14.9941	1.6437	1.01282	0.653306	1.05524
ENSMUSG00000007888	Crlf1	5.20378	15.3989	11.3131	9.09124	9.61833
ENSMUSG00000007891	Ctsd	71.2703	337.549	207.387	235.495	215.334
ENSMUSG00000007892	Rplp1	844.502	1198.69	1197.71	795.091	1093.44
ENSMUSG00000007989	Fzd3	5.15021	3.51914	5.18031	3.09272	4.52965
ENSMUSG00000008153	Clstn3	0.916115	0.300126	0.419322	0.382896	0.502036
ENSMUSG00000008206	Cers4	1.33041	1.1415	0.832333	0.988708	0.8316
ENSMUSG00000008226	Scrn3	4.53795	2.87153	4.19141	2.53287	3.85183
ENSMUSG00000008318	Relt	2.34791	4.01869	3.29138	3.75999	4.26465
ENSMUSG00000008348	Ubc	0.671466	0.33538	0.403685	0.421605	0.378158
ENSMUSG00000008384	Sertad1	13.1251	21.5175	22.2717	15.5844	18.8062
ENSMUSG00000008429	Herpud2	5.22286	5.8858	6.54922	5.51687	5.9561
ENSMUSG00000008475	Arpc5	98.0028	196.179	167.356	171.621	170.597
ENSMUSG00000008845	Cd163	2.76222	1.22116	1.72384	0.743692	0.899362
ENSMUSG00000008999	Bmp7	0.9459	0.5423	0.519899	0.483008	0.487739
ENSMUSG00000009013	Dynll1	39.4149	41.8421	62.6502	35.9332	45.468
ENSMUSG00000009030	Pdcl	18.4312	23.2529	24.1877	18.4322	22.6917
ENSMUSG00000009035	Tmem184b	20.9328	27.1071	31.1864	24.0844	22.3188
ENSMUSG00000009070	Rsph14	1.12254	0.663274	0.595151	0.806316	0.809928
ENSMUSG00000009145	Dqx1	2.59464	1.44325	1.95782	2.45828	1.93077
ENSMUSG00000009281	Rarres2	3.81462	3.14132	3.11832	1.66946	2.30293
ENSMUSG00000009291	Pttg1ip	59.0441	81.9191	86.2733	52.2968	68.9378
ENSMUSG00000009293	Ube2g2	10.5006	13.41	16.0171	12.8745	13.5172
ENSMUSG00000009376	Met	32.8003	52.5439	53.6126	52.8059	59.4897
ENSMUSG00000009378	Slc16a12	0.896301	0.342043	0.344151	0.281234	0.502544
ENSMUSG00000009394	Syn2	0.310363	0.494293	0.315555	0.658782	0.487302
ENSMUSG00000009555	Cdk9	11.7463	15.3848	15.6221	15.1029	15.5667
ENSMUSG00000009585	Apobec3	7.46582	12.6716	9.4214	14.3733	10.6499
ENSMUSG00000009633	G0s2	18.8467	14.8133	11.9932	8.15578	9.33357
ENSMUSG00000009647	Mcu	2.25658	1.56149	1.58171	2.43215	1.9696
ENSMUSG00000009654	Oit3	0.18629	0.820762	0.398715	0.469501	0.577031
ENSMUSG00000009670	Tex11	0.726877	1.78935	1.45216	0.710532	1.7376
ENSMUSG00000009687	Fxyd5	2.19557	3.71983	3.72285	4.18395	4.05531
ENSMUSG00000009772	Nuak2	6.73772	11.2042	11.6159	12.1693	11.8044
ENSMUSG00000009828	Ick	6.96212	8.83699	9.86673	7.47601	8.13122
ENSMUSG00000009905	Kdsr	13.78	19.8053	21.8269	14.2853	18.8798
ENSMUSG00000009907	Vps4b	12.2509	17.0052	15.7201	14.3569	15.8698
ENSMUSG00000010025	Aldh3a2	10.4139	15.3283	16.0499	11.1097	13.659
ENSMUSG00000010051	Hyal1	3.71649	4.0486	4.53808	2.34699	2.92005
ENSMUSG00000010064	Slc38a3	0.45104	0.0247665	0.0258545	0.0151694	0.130896
ENSMUSG00000010080	Epn3	13.1289	23.5962	23.8256	20.34	21.6684
ENSMUSG00000010095	Slc3a2	29.2358	36.1683	42.4563	33.9603	38.652
ENSMUSG00000010110	Stx5a	8.90038	10.1987	11.8496	9.67837	8.98067
ENSMUSG00000010154	Spire2	1.7696	0.912573	1.12049	1.084	1.54458
ENSMUSG00000010307	Tmem86a	5.9742	17.2687	9.45773	8.44615	10.0413
ENSMUSG00000010358	Ifi35	10.4947	18.1181	19.8676	13.7851	14.5719
ENSMUSG00000011008	Mcoln2	1.73494	2.74813	1.68159	3.76054	3.18569
ENSMUSG00000011114	Tbrg1	11.6331	16.5781	15.8305	12.2347	13.8705
ENSMUSG00000011154	Cfap161	2.28518	0.703245	0.975116	0.719013	0.879775
ENSMUSG00000011305	Plin5	4.69496	2.53692	3.00365	3.63343	3.97567
ENSMUSG00000011877	Git1	4.00372	5.44242	6.42527	4.81134	5.00068
ENSMUSG00000012017	Scarf2	6.09969	11.3532	10.2774	8.95262	8.00705
ENSMUSG00000012123	Crybg2	0.820566	0.317423	0.534171	0.531582	0.49016
ENSMUSG00000012350	Ehf	9.92715	15.0827	14.7962	16.5256	17.9426
ENSMUSG00000012422	Tmem167	5.30072	7.01778	6.52297	6.40188	7.36804
ENSMUSG00000012443	Kif11	0.843277	1.71271	0.996095	0.975648	0.958176
ENSMUSG00000012520	Phox2b	0.170634	0.0151353	0	0.017698	0
ENSMUSG00000012705	Retn	16.2521	0.0795163	0.200499	0.0985466	0.218106
ENSMUSG00000013033	Adgrl1	0.518294	0.224668	0.253839	0.507483	0.29068
ENSMUSG00000013076	Amotl1	24.5435	28.3059	35.6296	22.958	24.1773
ENSMUSG00000013089	Etv5	29.085	75.0201	62.2228	52.1833	54.7398
ENSMUSG00000013160	Atp6v0d1	46.2583	94.7447	82.1376	70.41	77.245
ENSMUSG00000013338	Fer1l4	0.411801	0.0934769	0.159255	0.208173	0.150187
ENSMUSG00000013415	Igf2bp1	0.463343	0.589845	0.281802	0.209467	0.265965
ENSMUSG00000013611	Snx31	0.338664	0.0272696	0.0483258	0.0193661	0.0764599
ENSMUSG00000013646	Sh3bp5l	5.51553	7.51474	7.58778	5.61219	5.5994
ENSMUSG00000013698	Pea15a	33.1867	46.924	51.9484	33.6068	38.857
ENSMUSG00000013707	Tnfaip8l2	3.3137	8.0305	7.29527	4.73051	6.69905
ENSMUSG00000013846	St3gal1	10.0671	14.2517	16.8779	17.0547	14.7043
ENSMUSG00000013974	Mcemp1	1.90238	5.22077	5.60117	5.08321	5.74769
ENSMUSG00000014164	Klhl3	1.29328	0.875912	0.768526	0.803428	0.840607
ENSMUSG00000014453	Blk	6.92718	2.94609	2.63256	4.73547	3.33133
ENSMUSG00000014470	Rnf166	12.8558	18.1981	17.8006	14.4176	16.209
ENSMUSG00000014496	Ankrd28	0.913942	0.659995	0.572524	0.972923	0.891604
ENSMUSG00000014543	Klra17	0.628914	1.46491	1.62261	1.60723	2.30104
ENSMUSG00000014592	Camta1	1.69313	1.47226	1.25189	1.57112	1.32954
ENSMUSG00000014599	Csf1	11.6079	16.1622	15.5644	21.3767	18.7121
ENSMUSG00000014602	Kif1a	2.73453	2.0206	1.93735	2.74499	3.19805
ENSMUSG00000014725	Adam28	7.41232	3.92766	5.10384	4.69926	5.84614
ENSMUSG00000014769	Psmb1	20.5309	33.0724	29.756	22.859	26.9659
ENSMUSG00000014852	Adamts13	0.348433	0.174902	0.162607	0.159726	0.0812168
ENSMUSG00000014856	Tmem208	4.91154	7.07903	7.60274	6.35867	6.85496
ENSMUSG00000014905	Dnajb9	22.2775	28.3898	39.9905	28.8335	31.7813
ENSMUSG00000015023	Ddx19a	15.02	18.5259	19.3461	14.5738	16.3086
ENSMUSG00000015027	Galns	3.86797	8.48445	5.23117	6.16033	4.96575
ENSMUSG00000015087	Rabl6	1.3209	0.911627	0.855888	1.2587	1.06509
ENSMUSG00000015090	Ptgds	0.699584	0.0791946	0.0523968	0.0399226	0.0723306
ENSMUSG00000015120	Ube2i	19.6911	30.8823	27.6892	24.972	24.4387
ENSMUSG00000015189	Casd1	33.0708	38.9324	43.3443	30.0227	35.4157
ENSMUSG00000015224	Cyp2j9	2.51917	2.357	2.04204	1.27394	1.73562
ENSMUSG00000015243	Abca1	39.8338	76.4252	55.5496	63.1126	78.0833
ENSMUSG00000015247	Nipsnap3b	13.314	25.9849	23.6585	20.8404	23.6229
ENSMUSG00000015312	Gadd45b	9.89929	14.9218	14.9136	13.4507	12.6048
ENSMUSG00000015335	Zdhhc12	2.84432	5.9576	5.47669	5.00528	5.76257
ENSMUSG00000015340	Cybb	7.28014	34.0999	24.5613	28.9093	30.5913
ENSMUSG00000015342	Xk	3.64805	1.76144	2.13257	1.71071	2.1723
ENSMUSG00000015354	Pcolce2	0.627575	0.307313	0.537648	0.210764	0.314367
ENSMUSG00000015355	Cd48	12.2893	28.6466	19.9193	21.8357	22.9778
ENSMUSG00000015365	Mov10l1	0.53654	0.0313621	0.0226283	0.0108622	0.00522097
ENSMUSG00000015396	Cd83	9.4447	23.5947	20.728	29.3046	18.2874
ENSMUSG00000015405	Ace2	11.231	6.41913	6.89652	6.21029	6.94855
ENSMUSG00000015437	Gzmb	0.165168	1.2936	1.38819	0.874201	1.19378
ENSMUSG00000015452	Ager	198.276	425.894	424.662	319.575	298.667
ENSMUSG00000015474	Ppt2	4.55227	5.44899	6.25079	3.59627	5.27924
ENSMUSG00000015575	Atp6v0e	14.8016	32.157	26.8782	22.1687	24.2929
ENSMUSG00000015627	Gata5	2.06268	1.51544	1.12742	1.41951	1.10007
ENSMUSG00000015653	Steap2	4.47384	7.97216	6.99848	6.80902	6.95509
ENSMUSG00000015656	Hspa8	227.304	310.481	594.564	308.484	417.264
ENSMUSG00000015665	Awat1	0.105147	2.83315	2.43109	4.55468	4.40784
ENSMUSG00000015671	Psma2	19.4166	29.6207	27.0571	20.5359	25.8307
ENSMUSG00000015672	Mrpl32	3.03478	3.29716	4.22395	2.96665	3.17834
ENSMUSG00000015709	Arnt2	0.220962	0.461993	0.283716	0.755461	0.679186
ENSMUSG00000015733	Capza2	19.0927	31.432	26.7364	24.4645	26.9349
ENSMUSG00000015776	Med22	18.4135	30.6719	27.5867	24.3795	23.6307
ENSMUSG00000015804	Med28	7.97071	10.4824	11.177	7.85708	9.3597
ENSMUSG00000015829	Tnr	0.299942	0.0543565	0.094652	0.0498562	0.0737467
ENSMUSG00000015837	Sqstm1	51.418	80.1573	80.3928	67.26	80.1307
ENSMUSG00000015839	Nfe2l2	4.11826	4.75481	3.67681	6.0475	4.2211
ENSMUSG00000015843	Rxrg	2.1952	0.282145	0.173044	0.175302	0.126709
ENSMUSG00000015852	Fcrls	6.29088	21.4377	9.55783	8.98814	3.03412
ENSMUSG00000015854	Cd5l	1.41757	0.283706	0.140046	0.362436	0.508598
ENSMUSG00000015882	Lcorl	3.53695	4.59671	4.26807	4.44361	4.68389
ENSMUSG00000015947	Fcgr1	0.913737	10.3304	5.92177	4.74374	4.8954
ENSMUSG00000015957	Wnt11	3.40278	2.09647	2.26009	2.16742	2.55567
ENSMUSG00000015968	Cacna1d	1.44413	1.47823	1.43703	1.12958	0.911585
ENSMUSG00000015970	Chdh	1.52173	0.646202	0.625833	0.816753	0.619108
ENSMUSG00000015994	Fnta	16.8111	21.7283	22.8475	16.8473	18.8175
ENSMUSG00000016024	Lbp	10.7172	21.7153	21.3881	18.2101	19.2491
ENSMUSG00000016087	Fli1	7.39257	5.56974	5.30913	6.85978	5.21883
ENSMUSG00000016206	H2-M3	0.879691	1.32039	1.1432	1.54814	1.48252
ENSMUSG00000016239	Lonrf3	8.88582	11.9614	14.1814	14.8922	14.8272
ENSMUSG00000016252	Atp5e	13.2342	5.7074	7.59593	3.85669	5.67804
ENSMUSG00000016256	Ctsz	15.6891	61.8601	44.2846	45.9366	47.7662
ENSMUSG00000016262	Sertad4	2.69492	1.2925	1.02164	1.13096	1.42108
ENSMUSG00000016308	Ube2a	19.5352	28.5606	31.9161	24.2392	28.4411
ENSMUSG00000016346	Kcnq2	0.0675512	0.00103454	0.000928379	0.00275749	0.00109257
ENSMUSG00000016356	Col20a1	0.714344	0.425773	0.60313	0.510662	0.421446
ENSMUSG00000016458	Wt1	2.00231	0.266078	0.388436	0.302905	0.239629
ENSMUSG00000016481	Cr1l	10.7496	12.994	13.6192	10.1266	12.0589
ENSMUSG00000016487	Ppfibp1	1.44184	1.34806	0.915723	1.63219	1.25111
ENSMUSG00000016494	Cd34	0.670531	0.728321	0.439494	0.809754	0.560892
ENSMUSG00000016498	Pdcd1lg2	0.296171	0.715014	0.596447	0.771509	0.848541
ENSMUSG00000016528	Mapkapk2	79.4437	132.274	112.741	118.454	117.996
ENSMUSG00000016534	Lamp2	79.9855	137.97	125.602	114.263	127.733
ENSMUSG00000016763	Scube1	1.64168	4.67681	3.3067	3.78429	3.69962
ENSMUSG00000016984	Etaa1	1.85983	2.0611	2.62669	1.84795	2.31695
ENSMUSG00000017002	Slpi	2.04221	4.62001	5.15731	8.38378	7.53989
ENSMUSG00000017119	Nbr1	23.7839	28.7471	31.2349	23.3583	26.2321
ENSMUSG00000017167	Cntnap1	0.904855	0.382395	0.356466	0.56774	0.497641
ENSMUSG00000017309	Cd300lg	10.007	4.04516	4.88695	2.38158	3.93942
ENSMUSG00000017344	Vtn	5.4534	6.37924	8.33074	5.00463	6.7695
ENSMUSG00000017390	Aldoc	0.680972	1.85106	1.40025	1.67224	1.69864
ENSMUSG00000017400	Stac2	0.37485	1.3582	0.820867	1.54737	1.48208
ENSMUSG00000017428	Psmd11	12.5947	18.4069	17.015	14.1988	16.5444
ENSMUSG00000017491	Rarb	2.04942	0.599404	0.713658	0.934587	0.694629
ENSMUSG00000017639	Rab11fip4	3.04203	1.61297	1.8538	1.65272	2.1466
ENSMUSG00000017664	Slc35c2	5.56686	10.2658	8.27088	7.99874	7.51354
ENSMUSG00000017667	Zfp334	4.0501	4.0622	5.19431	3.34048	4.2634
ENSMUSG00000017670	Elmo2	13.1121	21.6659	22.388	17.5675	18.5062
ENSMUSG00000017715	Pgs1	2.61101	2.80154	2.46646	4.9495	3.1986
ENSMUSG00000017716	Birc5	0.608676	1.66079	0.96692	0.868038	0.88106
ENSMUSG00000017721	Pigt	9.24861	15.7858	12.7982	11.2303	10.6468
ENSMUSG00000017737	Mmp9	4.74443	4.89852	7.69547	8.69343	20.2239
ENSMUSG00000017754	Pltp	85.4905	112.464	141.382	90.3229	97.8514
ENSMUSG00000017760	Ctsa	8.40124	20.4276	14.9219	13.6482	12.8524
ENSMUSG00000017774	Myo1c	53.2784	82.9255	79.0767	59.1063	64.3097
ENSMUSG00000017776	Crk	71.9611	102.563	115.685	84.4145	98.3626
ENSMUSG00000017781	Pitpna	25.1574	35.8795	35.6062	29.5406	31.5372
ENSMUSG00000017802	Retreg3	19.5134	27.027	29.1646	22.5512	24.7984
ENSMUSG00000017817	Jph2	9.97423	4.34874	3.44423	4.08812	4.52373
ENSMUSG00000017831	Rab5a	16.3131	24.0764	25.9882	19.2983	21.5075
ENSMUSG00000017929	B4galt5	19.6382	45.0066	37.6341	47.6801	44.518
ENSMUSG00000018001	Cyth3	5.65567	2.88274	4.26882	4.36847	3.05866
ENSMUSG00000018008	Cyth4	2.72601	6.2417	4.38749	6.34733	4.77453
ENSMUSG00000018143	Mafk	5.20373	6.05656	7.43428	5.68737	6.20143
ENSMUSG00000018166	Erbb3	22.8908	31.8358	37.9814	23.8097	29.8988
ENSMUSG00000018167	Stard3	13.2868	23.2115	22.0859	18.3531	18.5566
ENSMUSG00000018169	Mfng	8.64887	10.8491	12.326	7.26356	7.6315
ENSMUSG00000018171	Vmp1	75.47	140.055	118.04	176.023	176.427
ENSMUSG00000018217	Pmp22	106.066	147.347	155.97	83.8055	98.2531
ENSMUSG00000018263	Tbx5	1.50749	1.2223	0.852313	1.33535	1.08611
ENSMUSG00000018286	Psmb6	38.069	64.4366	55.0889	48.3816	55.322
ENSMUSG00000018293	Pfn1	44.4578	78.03	67.1751	60.306	61.6458
ENSMUSG00000018326	Ywhab	116.586	159.436	170.627	131.917	151.129
ENSMUSG00000018341	Il12rb2	0.284252	1.16862	1.20513	0.903628	0.766098
ENSMUSG00000018378	Cuedc1	5.0225	3.53279	3.49467	3.34883	2.75665
ENSMUSG00000018381	Abi3	1.00075	1.28852	1.60731	1.57576	1.39356
ENSMUSG00000018387	Shroom1	0.376078	0.785318	0.644716	0.615839	0.602078
ENSMUSG00000018401	Mtmr4	21.1011	27.0234	36.1556	28.3645	28.456
ENSMUSG00000018425	Dhx40	23.0824	32.1057	33.034	25.3817	30.1886
ENSMUSG00000018442	Derl2	5.24593	6.79104	7.40241	6.74844	7.06775
ENSMUSG00000018449	Rpain	3.02644	4.80018	5.30491	3.93649	4.48213
ENSMUSG00000018500	Adora2b	3.22654	9.12147	8.71339	12.2386	9.06962
ENSMUSG00000018507	Trpv2	4.72201	13.3961	10.4083	11.0432	10.3386
ENSMUSG00000018566	Slc2a4	17.1128	1.22016	0.944264	0.771485	1.01651
ENSMUSG00000018572	Phf23	8.20323	13.2888	13.8526	11.1048	12.7438
ENSMUSG00000018581	Dnah11	9.64439	4.12852	5.90616	6.06481	6.23784
ENSMUSG00000018593	Sparc	172.149	611.18	395.112	278.337	258.949
ENSMUSG00000018740	Slc25a35	3.01458	1.75927	1.84726	2.27856	2.3312
ENSMUSG00000018761	Mpdu1	9.54497	19.9854	13.7472	12.7527	12.6258
ENSMUSG00000018776	Slc35g3	0.641695	0.158356	0.482309	0.364661	0.463469
ENSMUSG00000018796	Acsl1	1.4177	0.455579	0.484965	0.494253	0.595785
ENSMUSG00000018830	Myh11	31.141	8.96862	10.6869	10.5316	8.80785
ENSMUSG00000018846	Pank3	51.4359	64.363	71.2631	50.9081	60.6997
ENSMUSG00000018865	Sult4a1	0.515237	0.0701367	0.106026	0.108319	0.0560093
ENSMUSG00000018900	Slc22a5	18.4776	20.815	24.3049	14.2054	19.3734
ENSMUSG00000018906	P4ha2	6.28157	7.48912	9.84542	7.64214	8.56308
ENSMUSG00000018920	Cxcl16	4.08889	11.4321	8.94009	10.5434	7.91075
ENSMUSG00000018924	Alox15	3.12489	0.463024	0.248198	0.351739	0.546309
ENSMUSG00000018927	Ccl6	49.6013	556.907	381.398	402.436	384.981
ENSMUSG00000018930	Ccl4	0.469101	3.95794	4.44435	5.63426	5.63656
ENSMUSG00000018931	Natd1	4.77173	8.28508	7.05464	5.06947	5.98498
ENSMUSG00000018965	Ywhah	36.2475	47.7443	55.3149	41.9681	45.928
ENSMUSG00000018986	Slfn3	2.08584	4.15568	4.51357	3.56367	4.37363
ENSMUSG00000018995	Nars2	1.29744	0.817682	0.8735	1.28995	1.03718
ENSMUSG00000019027	Dnah1	1.59041	0.715411	0.878732	1.00034	1.01917
ENSMUSG00000019054	Fis1	38.2342	58.9737	54.4892	41.4767	48.2754
ENSMUSG00000019055	Plod1	6.82474	11.3063	11.2395	8.16975	9.70963
ENSMUSG00000019087	Atp6ap1	44.63	61.4543	66.2659	53.3996	57.6848
ENSMUSG00000019088	Dnase1l1	4.61502	9.04476	6.53521	7.2856	6.33577
ENSMUSG00000019102	Aldh3a1	11.4586	4.27921	7.86152	5.31636	6.78509
ENSMUSG00000019122	Ccl9	7.26726	50.4178	33.6807	51.655	57.5688
ENSMUSG00000019124	Scrn1	2.03977	1.72268	1.45159	1.15279	1.16567
ENSMUSG00000019173	Rab5c	44.6924	79.313	74.3917	53.9465	60.6838
ENSMUSG00000019210	Atp6v1e1	23.9282	48.8228	41.3018	36.5245	41.1523
ENSMUSG00000019278	Dpep1	35.8682	47.2226	57.1718	21.1269	30.1799
ENSMUSG00000019312	Grb7	12.8866	18.8403	24.2528	11.6914	18.1377
ENSMUSG00000019326	Aoc3	11.3965	1.5012	1.76549	1.0419	1.01647
ENSMUSG00000019505	Ubb	156.536	266.469	269.26	145.356	211.273
ENSMUSG00000019528	Gyg	36.8146	72.2932	52.3132	46.231	50.8065
ENSMUSG00000019558	Slc6a8	9.77426	16.9632	12.9222	14.1599	14.8947
ENSMUSG00000019564	Arid3a	3.55658	5.29271	5.71063	6.15238	6.22984
ENSMUSG00000019577	Pdk4	15.0639	8.37069	11.9464	3.85683	11.0326
ENSMUSG00000019579	Mydgf	14.0628	25.2805	24.7048	20.7069	20.3422
ENSMUSG00000019647	Sema6a	11.7591	12.2368	14.0441	8.99027	9.01967
ENSMUSG00000019726	Lyst	18.0323	24.9419	21.3334	25.9401	28.4413
ENSMUSG00000019762	Iyd	4.92307	1.20217	3.03613	1.52858	1.62433
ENSMUSG00000019767	Ccdc170	3.12279	1.94992	1.79603	2.22436	2.22758
ENSMUSG00000019768	Esr1	1.51015	0.74754	0.623212	0.840365	0.920206
ENSMUSG00000019779	Frk	4.04058	7.19517	5.94777	6.58618	6.33909
ENSMUSG00000019804	Snx3	60.0455	96.6979	100.93	60.4233	87.3822
ENSMUSG00000019810	Fuca2	6.69238	12.0368	10.2286	9.11622	10.2263
ENSMUSG00000019817	Plagl1	1.74548	0.727502	0.585839	0.673173	0.555829
ENSMUSG00000019823	Mical1	5.05747	9.1103	7.42314	8.15208	6.56019
ENSMUSG00000019832	Rab32	9.7005	25.4483	22.0632	23.0512	24.5
ENSMUSG00000019850	Tnfaip3	8.165	23.7261	18.1729	30.6225	24.0384
ENSMUSG00000019853	Hebp2	0.690649	0.31753	0.290952	0.29577	0.201498
ENSMUSG00000019856	Fam184a	1.18648	1.79185	1.81116	1.831	1.76766
ENSMUSG00000019861	Gopc	5.98671	7.2008	7.95368	7.07552	7.23063
ENSMUSG00000019872	Smpdl3a	44.2733	84.9022	72.477	44.9864	62.1875
ENSMUSG00000019876	Pkib	0.381939	0.963713	0.871175	1.06334	0.641942
ENSMUSG00000019877	Serinc1	53.0853	79.712	86.585	53.4716	68.2176
ENSMUSG00000019880	Rspo3	0.343405	0.925994	0.477685	0.612447	1.1372
ENSMUSG00000019892	Lrriq1	3.49656	1.51729	1.82934	2.35139	2.14651
ENSMUSG00000019894	Slc6a15	1.95435	0.748728	1.14367	0.62238	1.24054
ENSMUSG00000019905	Gprc6a	0.972872	4.36996	3.91449	0.956662	1.70232
ENSMUSG00000019909	Fam162b	2.44573	2.74299	3.73669	1.37744	1.77552
ENSMUSG00000019916	P4ha1	33.1563	35.6895	50.9054	32.7436	42.1421
ENSMUSG00000019929	Dcn	86.5958	25.0773	26.9256	23.4624	34.291
ENSMUSG00000019942	Cdk1	1.92352	4.33139	2.64391	2.09642	2.06752
ENSMUSG00000019966	Kitl	104.15	102.21	132.479	68.2713	83.766
ENSMUSG00000019970	Sgk1	29.9271	77.5722	68.9416	63.8451	66.4135
ENSMUSG00000019979	Apaf1	0.328954	0.429687	0.28418	0.583493	0.470357
ENSMUSG00000019982	Myb	0.597144	0.332828	0.335418	0.413652	0.321865
ENSMUSG00000019987	Arg1	1.2458	2.72317	1.40338	2.13738	2.77474
ENSMUSG00000019989	Enpp3	1.21007	0.409838	0.399303	0.280941	0.378812
ENSMUSG00000019998	Stx7	14.9731	21.6121	21.9015	18.5782	19.8911
ENSMUSG00000020009	Ifngr1	50.8108	89.5183	93.9058	62.2389	73.1975
ENSMUSG00000020010	Vnn3	5.53399	12.0747	13.1829	13.2531	12.9504
ENSMUSG00000020014	Cfap54	8.67972	5.04965	5.17889	5.62939	6.2511
ENSMUSG00000020021	Fgd6	1.83031	3.2597	2.91528	2.824	2.7378
ENSMUSG00000020023	Tmcc3	2.35619	1.86035	1.47479	2.08079	1.25029
ENSMUSG00000020024	Cep83	2.06236	1.46666	1.58736	1.95146	1.90331
ENSMUSG00000020034	Tcp11l2	32.6599	44.8807	48.5327	25.058	38.1154
ENSMUSG00000020042	Btbd11	1.3365	0.926459	1.13073	1.60907	1.25867
ENSMUSG00000020044	Timp3	84.6494	133.208	127.974	82.289	112.182
ENSMUSG00000020053	Igf1	0.0596231	0.256848	0.110381	0.178957	0.237522
ENSMUSG00000020057	Dram1	12.0982	31.7769	26.8244	28.7237	26.5368
ENSMUSG00000020062	Slc5a8	2.14721	0.59061	0.490751	0.197633	0.508451
ENSMUSG00000020063	Sirt1	5.25246	5.70011	6.69988	5.19203	5.8926
ENSMUSG00000020075	Ddx21	15.0195	17.4557	20.3614	19.1815	19.6795
ENSMUSG00000020077	Srgn	23.7663	53.1088	52.2679	31.0752	52.006
ENSMUSG00000020080	Hkdc1	0.805326	1.87804	2.12948	2.12195	1.78329
ENSMUSG00000020081	Tacr2	0.252763	0.0297753	0.0663914	0.0594547	0.0624945
ENSMUSG00000020086	H2afy2	1.28119	1.423	1.33342	0.67802	1.03652
ENSMUSG00000020096	Tbata	0.64896	0.237322	0.327878	0.38826	0.19483
ENSMUSG00000020097	Sgpl1	26.2961	58.3084	43.5324	54.6992	56.489
ENSMUSG00000020098	Pcbd1	4.83475	8.57445	6.72494	7.30321	9.00696
ENSMUSG00000020099	Unc5b	5.65238	10.2164	8.8655	12.0367	9.90187
ENSMUSG00000020100	Slc29a3	3.68737	11.3261	6.94304	7.4279	8.07472
ENSMUSG00000020101	Vsir	16.9493	27.0606	26.6622	23.274	26.2053
ENSMUSG00000020107	Anapc16	9.77094	14.7422	13.8216	9.99495	12.4208
ENSMUSG00000020122	Egfr	4.65524	5.27806	7.83581	4.14969	5.64295
ENSMUSG00000020123	Avpr1a	1.42693	0.505588	0.914126	0.996982	1.40393
ENSMUSG00000020130	Tbc1d15	21.1721	32.2505	34.9075	28.6057	31.7684
ENSMUSG00000020133	2310011J03Rik	3.58426	5.88588	5.33163	4.50841	4.62966
ENSMUSG00000020152	Actr2	26.9884	41.098	42.6988	41.4745	41.7881
ENSMUSG00000020154	Ptprb	131.544	176.442	209.124	110.688	129.834
ENSMUSG00000020155	Kcnmb1	1.91956	0.93898	1.06263	1.0272	1.37383
ENSMUSG00000020169	Best3	1.69946	1.28982	1.30259	1.25353	0.886896
ENSMUSG00000020173	Cobl	0.991454	0.787773	0.561671	0.826763	0.770691
ENSMUSG00000020175	Rab36	2.95865	1.88468	1.56594	2.21837	2.21552
ENSMUSG00000020176	Grb10	12.7471	21.8956	17.964	12.8536	15.1356
ENSMUSG00000020181	Nav3	0.508813	0.586683	0.346113	0.601291	0.509498
ENSMUSG00000020182	Ddc	0.769035	0.578303	0.41421	0.372244	0.313176
ENSMUSG00000020183	Cpm	5.30138	7.79853	9.93574	6.82745	7.00146
ENSMUSG00000020185	E2f7	0.430645	0.79962	0.481318	0.506367	0.47475
ENSMUSG00000020186	Csrp2	2.21586	1.32856	0.866722	1.26804	1.0923
ENSMUSG00000020189	Osbpl8	32.2152	56.6162	47.6684	49.5003	54.6273
ENSMUSG00000020225	Tmbim4	7.60044	11.3141	10.7939	8.72878	10.1064
ENSMUSG00000020230	Prmt2	7.00016	7.79186	10.0407	8.75292	8.29687
ENSMUSG00000020235	Fzr1	7.18971	10.0373	10.5816	7.84033	9.38957
ENSMUSG00000020238	Ncln	25.2348	35.1751	35.9969	31.0108	32.6976
ENSMUSG00000020250	Txnrd1	15.9318	22.767	21.0572	26.9916	27.7315
ENSMUSG00000020251	Glt8d2	0.912028	0.489305	0.454498	0.44242	0.428606
ENSMUSG00000020257	Wdr82	22.0471	26.1945	30.072	23.228	25.8575
ENSMUSG00000020261	Slc36a1	7.66552	12.1883	9.69619	11.2083	11.4238
ENSMUSG00000020262	Adarb1	7.93365	13.9416	10.4464	8.19575	8.9865
ENSMUSG00000020263	Appl2	7.16641	5.44078	5.17229	7.39429	6.10703
ENSMUSG00000020271	Fbxw11	35.7724	53.2299	50.0752	43.5376	46.4763
ENSMUSG00000020273	Papolg	6.94004	7.313	9.00264	7.50327	8.25824
ENSMUSG00000020290	Xpo1	19.5157	20.7377	26.0207	22.5225	24.002
ENSMUSG00000020346	Mgat1	17.1177	28.4538	26.2359	20.7497	21.3888
ENSMUSG00000020354	Sgcd	8.65154	3.3227	3.71049	2.86638	3.9906
ENSMUSG00000020357	Flt4	8.20591	13.7145	12.6592	9.64135	10.8314
ENSMUSG00000020363	Gfpt2	7.49883	3.31151	4.13681	4.83951	3.9154
ENSMUSG00000020374	Rasgef1c	0.286342	0.0435574	0.0575652	0.027974	0.0551956
ENSMUSG00000020376	Rnf130	6.65771	9.41408	9.16111	7.35216	8.24148
ENSMUSG00000020387	Jade2	9.92088	16.3893	19.0919	13.8615	16.199
ENSMUSG00000020388	Pdlim4	4.2585	2.2566	1.42361	1.54737	2.78775
ENSMUSG00000020392	Cdkn2aipnl	10.8263	15.8378	18.0287	12.4945	14.2461
ENSMUSG00000020399	Havcr2	1.45213	4.90136	4.2857	4.598	3.84217
ENSMUSG00000020400	Tnip1	2.3164	3.79031	3.64634	5.02649	3.81287
ENSMUSG00000020407	Upp1	2.68012	6.49814	7.24395	7.12706	8.07056
ENSMUSG00000020412	Ascc2	13.6242	8.64113	10.0659	11.2002	9.99795
ENSMUSG00000020413	Hus1	5.00177	6.08055	6.64604	4.77071	5.55979
ENSMUSG00000020427	Igfbp3	21.3484	25.4881	40.8029	15.6935	27.0241
ENSMUSG00000020431	Adcy1	2.08916	0.302078	0.433382	0.354051	0.40682
ENSMUSG00000020432	Tcn2	36.6584	52.8226	67.8459	32.81	49.2188
ENSMUSG00000020435	Osbp2	0.704492	0.138638	0.115818	0.0541439	0.102694
ENSMUSG00000020437	Myo1g	6.14932	12.8731	10.0742	13.3319	10.7517
ENSMUSG00000020439	Smtn	7.62271	4.93971	4.50166	4.90361	3.81472
ENSMUSG00000020440	Arf5	57.3204	99.6928	91.6158	86.6165	85.303
ENSMUSG00000020464	Pnpt1	11.8619	15.9156	16.129	15.3684	14.8127
ENSMUSG00000020467	Efemp1	70.5794	45.5872	71.6194	31.8762	47.0128
ENSMUSG00000020469	Myl7	270.273	7.8626	8.29209	2.45487	7.90341
ENSMUSG00000020483	Dynll2	14.5899	8.58391	10.975	10.2438	11.9826
ENSMUSG00000020484	Xbp1	59.6669	69.8786	96.2245	91.3185	88.7
ENSMUSG00000020485	Supt4a	4.69259	6.60011	6.51853	4.57429	5.87517
ENSMUSG00000020486	Sept4	13.3286	17.006	14.2377	12.0558	9.07646
ENSMUSG00000020493	Prr11	1.06557	2.61055	1.54712	1.21609	1.31373
ENSMUSG00000020519	Sap30l	8.12007	8.26474	10.3109	6.56207	8.23171
ENSMUSG00000020522	Mfap3	11.2272	18.2679	17.2334	12.6375	14.8383
ENSMUSG00000020524	Gria1	2.92695	1.4025	2.05692	0.752869	0.973131
ENSMUSG00000020525	Ppm1d	5.40749	6.74909	7.82057	5.85375	5.91663
ENSMUSG00000020542	Myocd	5.40427	1.42322	1.71908	1.18336	1.58904
ENSMUSG00000020546	Stxbp4	2.84467	2.06234	2.18044	1.83136	1.8937
ENSMUSG00000020571	Pdia6	39.9961	46.9989	61.7759	51.6269	63.3904
ENSMUSG00000020572	Nampt	9.0503	13.9428	13.7432	12.1359	13.8727
ENSMUSG00000020573	Pik3cg	4.2055	9.58667	7.75197	8.26874	8.42125
ENSMUSG00000020581	Agr2	4.3564	1.57695	0.99075	1.66061	1.67617
ENSMUSG00000020585	Laptm4a	319.519	473.806	491.032	303.726	405.267
ENSMUSG00000020590	Snx13	27.6207	33.1984	38.4224	28.4651	33.2146
ENSMUSG00000020592	Sdc1	56.583	103.374	82.6718	91.5088	100.018
ENSMUSG00000020593	Lpin1	10.8101	8.34609	9.59438	5.63107	7.4491
ENSMUSG00000020594	Pum2	69.621	87.4844	97.8716	77.0177	87.6235
ENSMUSG00000020598	Nrcam	1.22976	6.34425	4.16511	2.73599	2.08974
ENSMUSG00000020599	Rgs9	2.61126	1.61772	2.09527	1.89008	1.26055
ENSMUSG00000020604	Arsg	1.01489	2.45461	1.70342	1.94569	1.37074
ENSMUSG00000020607	Fam84a	6.78182	2.82575	5.19357	3.72438	4.94723
ENSMUSG00000020609	Apob	1.31583	0.525522	0.646315	0.457422	0.947382
ENSMUSG00000020620	Abca8b	5.06481	4.06453	4.39579	2.36754	3.70009
ENSMUSG00000020623	Map2k6	1.80445	1.3337	1.22822	0.888351	0.808675
ENSMUSG00000020627	Klhl29	1.19317	3.15755	3.96957	1.29135	2.23253
ENSMUSG00000020638	Cmpk2	8.95604	25.7955	27.222	19.3671	21.3211
ENSMUSG00000020639	Pfn4	0.151721	0.0537121	0.0152562	0.0286654	0.019523
ENSMUSG00000020641	Rsad2	2.2231	19.7776	15.6327	17.1842	13.8552
ENSMUSG00000020644	Id2	14.8446	34.8016	26.9485	30.4122	30.6806
ENSMUSG00000020646	Mboat2	2.72001	4.14824	2.6979	1.64885	1.42818
ENSMUSG00000020649	Rrm2	5.21724	12.9486	7.76604	7.05958	6.75494
ENSMUSG00000020651	Slc26a4	1.26466	20.7223	23.0058	57.6903	21.9405
ENSMUSG00000020656	Grhl1	1.85944	0.917563	1.35186	0.83397	1.1578
ENSMUSG00000020672	Sntg2	1.57872	0.835423	0.834278	0.735948	0.731742
ENSMUSG00000020674	Pxdn	29.0261	57.8264	43.9569	26.8168	27.5305
ENSMUSG00000020677	Ddx52	4.25631	5.73253	5.45447	4.79147	5.51515
ENSMUSG00000020684	Rasl10b	0.343588	0.588434	0.266253	0.182334	0.264554
ENSMUSG00000020686	Gas2l2	1.05409	0.565751	0.648945	0.778171	0.818899
ENSMUSG00000020692	Nle1	1.68744	1.02369	1.07155	1.56195	1.30296
ENSMUSG00000020695	Mrc2	13.1043	27.8668	22.4387	17.0067	16.7229
ENSMUSG00000020707	Rnf135	3.24268	5.4218	5.44997	4.89667	4.95789
ENSMUSG00000020715	Ern1	9.52356	12.2728	13.0092	11.6872	12.5828
ENSMUSG00000020717	Pecam1	87.9698	143.434	173.513	87.701	111.951
ENSMUSG00000020728	Cep112	0.716304	0.585027	0.474125	0.589457	0.583681
ENSMUSG00000020745	Pafah1b1	67.0879	82.8979	86.7037	69.1914	81.2994
ENSMUSG00000020774	Aspa	3.68647	2.01991	1.99079	1.42015	2.18045
ENSMUSG00000020778	Ten1	0.818423	1.55305	1.38569	1.02327	1.36023
ENSMUSG00000020787	P2rx1	5.2021	1.71386	1.74252	1.05909	1.18326
ENSMUSG00000020788	Atp2a3	50.7914	58.0117	74.6028	48.8989	42.5855
ENSMUSG00000020790	Ankfy1	24.1611	40.3259	37.7913	31.6843	35.1771
ENSMUSG00000020799	Tekt1	4.99782	1.98884	2.82948	2.6393	3.0383
ENSMUSG00000020806	Rhbdf2	4.90796	8.35405	8.85765	10.5235	7.77637
ENSMUSG00000020808	Pimreg	0.931486	2.16879	1.02452	0.744633	0.62046
ENSMUSG00000020811	Wscd1	4.57586	5.08133	7.52537	4.27794	4.25945
ENSMUSG00000020823	Sec14l1	39.3618	41.3009	53.0453	38.3164	42.1455
ENSMUSG00000020826	Nos2	1.4421	3.07176	1.88924	4.67436	2.80844
ENSMUSG00000020836	Coro6	5.11718	1.19616	1.61304	1.14593	0.940532
ENSMUSG00000020841	Cpd	73.0753	107.669	101.797	74.0576	81.8924
ENSMUSG00000020846	Rflnb	7.6582	12.643	12.7972	9.46023	11.0202
ENSMUSG00000020848	Doc2b	0.562334	1.45709	1.03864	0.30706	0.817448
ENSMUSG00000020850	Prpf8	57.7927	76.2588	79.4525	57.6626	68.3999
ENSMUSG00000020859	Spag9	28.0073	40.4955	38.8309	35.4726	36.9489
ENSMUSG00000020866	Cacna1g	0.882675	0.197566	0.130463	0.0580912	0.0780316
ENSMUSG00000020869	Lrrc59	20.5395	31.0946	29.6076	30.7961	30.0638
ENSMUSG00000020873	Slc35b1	25.3085	38.7711	40.6697	34.5381	38.9001
ENSMUSG00000020884	Asgr1	1.06244	0.140354	0.344021	0.100141	0.254577
ENSMUSG00000020889	Nr1d1	8.83801	15.514	13.8676	3.54075	9.96309
ENSMUSG00000020891	Alox8	0.399028	0.0353773	0.0210911	0.0611153	0.0679326
ENSMUSG00000020895	Tmem107	12.0279	7.59084	9.67419	5.88881	9.82966
ENSMUSG00000020900	Myh10	8.29261	8.55633	9.56622	5.71458	6.32378
ENSMUSG00000020901	Pik3r5	3.04389	11.1239	8.14948	11.2426	10.1498
ENSMUSG00000020904	Cfap52	3.34692	1.88294	2.57393	2.11433	2.25871
ENSMUSG00000020911	Krt19	54.0856	45.0683	40.9224	30.5637	34.4391
ENSMUSG00000020928	Higd1b	1.42907	2.73414	2.41822	1.66342	1.43035
ENSMUSG00000020935	Dcakd	2.93128	4.81918	3.85359	3.60089	3.71022
ENSMUSG00000020936	Nmt1	17.2492	27.9009	27.4449	22.981	24.0322
ENSMUSG00000020948	Klhl28	14.7628	16.0441	18.8791	14.0434	17.0132
ENSMUSG00000020963	Tshr	1.39113	0.0479083	0.0598442	0.0761099	0.0646092
ENSMUSG00000020990	Cdkl1	1.26944	0.873139	0.61855	0.531413	0.72094
ENSMUSG00000020994	Pnn	5.20303	5.02694	6.73849	5.74641	6.0483
ENSMUSG00000021010	Npas3	0.20287	0.0491858	0.0741785	0.0369842	0.0700811
ENSMUSG00000021013	Ttc8	5.66569	4.14007	4.23777	4.50635	4.76637
ENSMUSG00000021024	Psma6	44.4142	73.1815	66.4169	52.784	68.3968
ENSMUSG00000021025	Nfkbia	22.0472	35.1515	40.5395	45.4389	38.7365
ENSMUSG00000021028	Mbip	11.795	18.4666	18.035	19.4401	18.0094
ENSMUSG00000021032	Ngb	2.63064	1.05896	1.48208	0.89815	0.851401
ENSMUSG00000021037	Ahsa1	12.8449	13.5175	20.1488	10.7676	14.7716
ENSMUSG00000021038	Vipas39	8.6654	13.0634	12.0675	9.85117	10.0908
ENSMUSG00000021047	Nova1	1.2733	0.929063	1.09445	0.676457	0.84542
ENSMUSG00000021055	Esr2	1.56639	0.733139	0.740377	0.559914	0.48936
ENSMUSG00000021061	Sptb	2.08828	0.443538	0.513854	0.359525	0.371152
ENSMUSG00000021071	Trim9	0.124601	0.05296	0.0326432	0.0698972	0.0521257
ENSMUSG00000021076	Actr10	7.4692	11.0826	10.8554	7.84856	9.0982
ENSMUSG00000021090	Lrrc9	1.15559	0.324629	0.469268	0.521545	0.661533
ENSMUSG00000021091	Serpina3n	32.8787	142.352	91.5204	86.3679	111.34
ENSMUSG00000021096	Ppm1a	15.9098	19.0006	20.7362	14.4291	17.9158
ENSMUSG00000021125	Arg2	0.410457	0.798085	0.904896	0.856873	1.14113
ENSMUSG00000021133	Susd6	1.08246	1.8424	1.26216	2.03984	1.68595
ENSMUSG00000021136	Smoc1	6.60511	2.11329	1.44204	1.868	2.67919
ENSMUSG00000021140	Pcnx	23.4253	29.502	32.3463	21.3432	23.8628
ENSMUSG00000021182	Ccdc88c	2.72479	2.14507	2.1362	2.8479	2.29393
ENSMUSG00000021186	Fbln5	17.9565	41.1616	30.7514	21.2504	23.1191
ENSMUSG00000021187	Tc2n	4.20105	7.69531	7.04331	9.48393	9.40015
ENSMUSG00000021190	Lgmn	50.1248	199.548	123.823	126.183	128.764
ENSMUSG00000021198	Unc79	1.32298	0.353991	0.416586	0.318219	0.382009
ENSMUSG00000021214	Akr1c18	0.874726	0.0624713	0.0217083	0.0785371	0.108608
ENSMUSG00000021215	Net1	29.1469	20.9406	21.3426	17.3128	19.5761
ENSMUSG00000021219	Rgs6	1.62737	0.901901	1.03435	0.611026	0.502555
ENSMUSG00000021221	Dpf3	0.649452	0.133032	0.203613	0.149761	0.21774
ENSMUSG00000021226	Acot2	16.8186	20.6761	30.5763	11.7167	21.2337
ENSMUSG00000021242	Npc2	93.2773	268.076	196.792	175.85	194.288
ENSMUSG00000021255	Esrrb	0.231153	0.020926	0.0283739	0	0.013775
ENSMUSG00000021259	Cyp46a1	0.259105	0.11405	0.0731877	0.145975	0.0912535
ENSMUSG00000021262	Evl	5.69554	11.724	8.7598	9.00229	7.29218
ENSMUSG00000021270	Hsp90aa1	201.606	152.264	310.313	169.99	279.484
ENSMUSG00000021277	Traf3	0.803807	0.975542	0.846259	1.57436	1.26051
ENSMUSG00000021281	Tnfaip2	0.380382	1.16644	0.833108	1.35739	1.2326
ENSMUSG00000021282	Eif5	53.7239	72.3779	73.7349	65.1688	73.2529
ENSMUSG00000021285	Ppp1r13b	19.5032	22.9788	28.2771	19.3824	21.2665
ENSMUSG00000021286	Zfyve21	15.6535	18.4843	18.7514	10.773	14.7499
ENSMUSG00000021287	Xrcc3	1.51809	1.17561	0.935691	1.71052	1.17661
ENSMUSG00000021288	Klc1	2.30067	1.38146	1.07046	2.03582	1.32321
ENSMUSG00000021298	Gpr132	4.36716	8.21974	5.74222	8.94984	6.84676
ENSMUSG00000021302	Ggps1	3.92143	4.74814	5.48804	3.74485	5.11498
ENSMUSG00000021303	Gng4	0.921664	0.545373	0.688693	0.327281	0.541594
ENSMUSG00000021306	Gpr137b	13.0889	23.7276	20.4598	22.7505	23.2997
ENSMUSG00000021319	Sfrp4	0.68794	0.174473	0.304938	0.195746	0.222361
ENSMUSG00000021322	Aoah	0.599054	2.48584	1.25306	1.45305	1.43005
ENSMUSG00000021340	Gpld1	2.859	1.72289	2.06146	1.48226	1.85602
ENSMUSG00000021359	Tfap2a	0.237933	0.494601	0.356336	0.835922	0.898455
ENSMUSG00000021361	Tmem14c	57.7377	103.985	94.6723	75.6804	82.9855
ENSMUSG00000021363	Mak	3.65856	2.35053	2.9274	2.90261	3.36228
ENSMUSG00000021373	Cap2	3.18772	0.727634	0.961566	0.791541	0.890008
ENSMUSG00000021374	Nup153	12.9234	15.8158	16.5695	14.9391	14.9724
ENSMUSG00000021379	Id4	4.30987	2.41333	2.37075	2.3547	2.46675
ENSMUSG00000021395	Spin1	54.8287	73.5048	79.7543	61.141	71.7605
ENSMUSG00000021451	Sema4d	0.512181	0.620086	0.484235	0.977551	0.607694
ENSMUSG00000021464	Ror2	1.16551	2.49942	1.82698	1.99189	2.43617
ENSMUSG00000021468	Sptlc1	23.0566	31.434	31.7046	26.3174	30.358
ENSMUSG00000021484	Lman2	24.9971	35.1624	38.9301	27.7821	33.3309
ENSMUSG00000021497	Txndc15	8.51533	13.5489	12.8276	8.96695	10.991
ENSMUSG00000021501	Caml	7.01851	9.86998	10.5469	8.04721	8.77493
ENSMUSG00000021508	Cxcl14	27.6881	52.3936	53.1906	30.4645	26.1853
ENSMUSG00000021509	Slc25a48	0.166986	0.0510231	0.00881912	0.00709354	0.0507189
ENSMUSG00000021546	Hnrnpk	65.9778	88.6	85.9791	75.2389	75.6346
ENSMUSG00000021553	Slc28a3	0.688884	0.422168	0.444598	0.689392	1.03075
ENSMUSG00000021559	Dapk1	26.3941	27.9645	39.3326	28.0294	32.0353
ENSMUSG00000021573	Tppp	0.45041	0.237137	0.368736	0.12968	0.166429
ENSMUSG00000021576	Pdcd6	23.2523	40.3395	36.8888	28.1882	34.4437
ENSMUSG00000021583	Erap1	20.1592	36.0188	33.5847	24.8627	30.2985
ENSMUSG00000021587	Pcsk1	0.648365	0.362647	0.569393	0.814769	0.728085
ENSMUSG00000021591	Glrx	3.32058	6.77673	5.27359	5.1773	5.77194
ENSMUSG00000021596	Mctp1	1.24211	1.72329	1.31116	2.26915	2.40399
ENSMUSG00000021608	Lpcat1	97.3839	253.987	209.528	214.305	186.191
ENSMUSG00000021610	Clptm1l	36.0005	55.3319	51.123	46.1953	51.6448
ENSMUSG00000021613	Hapln1	0.255768	0.652823	0.301581	0.243177	0.18566
ENSMUSG00000021619	Atg10	0.561334	0.271874	0.188328	0.40794	0.301932
ENSMUSG00000021629	Slc30a5	14.1636	17.8611	18.4409	16.3885	16.9994
ENSMUSG00000021646	Mccc2	10.2787	6.26276	6.65348	5.03717	6.92738
ENSMUSG00000021665	Hexb	17.0334	47.6155	29.0842	24.1691	25.0598
ENSMUSG00000021670	Hmgcr	10.9251	14.5932	15.376	15.7741	14.4956
ENSMUSG00000021676	Iqgap2	0.967746	0.541253	0.570173	0.577332	0.514172
ENSMUSG00000021687	Scamp1	20.2712	27.5291	30.0554	32.8875	28.3611
ENSMUSG00000021690	Jmy	6.67321	7.06264	7.54637	5.16416	6.19552
ENSMUSG00000021700	Rab3c	1.29635	1.64189	1.77102	0.801285	1.43044
ENSMUSG00000021702	Thbs4	0.458538	1.39768	0.363847	0.814795	1.36638
ENSMUSG00000021704	Mtx3	3.65077	2.64116	2.61876	3.14156	2.71983
ENSMUSG00000021711	Trappc13	15.1927	19.746	22.6018	15.8847	19.3089
ENSMUSG00000021720	Rnf180	1.07617	2.99718	2.17736	2.41675	1.94006
ENSMUSG00000021725	Parp8	4.28765	5.404	5.46702	7.28384	6.64937
ENSMUSG00000021730	Hcn1	0.735221	0.179598	0.131662	0.152696	0.13932
ENSMUSG00000021750	Fam107a	2.84618	12.3129	15.2366	3.30748	10.4352
ENSMUSG00000021751	Acox2	6.61695	4.45164	4.33044	4.51123	4.95118
ENSMUSG00000021756	Il6st	83.6499	100.249	110.414	93.7435	105.169
ENSMUSG00000021763	BC067074	2.65234	2.28189	2.14898	1.75308	1.3789
ENSMUSG00000021767	Kat6b	4.45074	3.52235	3.56816	3.80124	3.3934
ENSMUSG00000021768	Dusp13	0.0191528	0.124453	0.0458761	0.0644077	0.0765624
ENSMUSG00000021772	Nkiras1	0.593151	0.704405	0.854335	0.672548	0.727571
ENSMUSG00000021779	Thrb	0.627981	0.264046	0.322962	0.370964	0.424622
ENSMUSG00000021789	Sftpa1	773.981	1952.23	2031.3	1903.32	1559.89
ENSMUSG00000021792	Prxl2a	7.39689	3.42734	3.89249	4.34135	3.78816
ENSMUSG00000021795	Sftpd	20.5504	65.6496	63.3498	64.2635	47.4814
ENSMUSG00000021798	Ldb3	16.2118	1.24884	1.42761	0.813505	1.23349
ENSMUSG00000021803	Cdhr1	0.252364	1.70103	1.05557	3.32749	5.4422
ENSMUSG00000021814	Anxa7	21.6118	32.5758	29.8682	26.2106	29.0565
ENSMUSG00000021822	Plau	3.84247	15.8176	9.59927	15.5889	14.3023
ENSMUSG00000021823	Vcl	28.1163	33.6041	38.9551	28.0583	26.2445
ENSMUSG00000021831	Ero1l	11.9192	17.9815	18.2612	15.9704	17.5166
ENSMUSG00000021832	Psmc6	29.1199	38.0412	39.0135	32.8546	38.2258
ENSMUSG00000021846	Peli2	2.75658	4.24453	3.63279	2.29823	3.10604
ENSMUSG00000021876	Rnase4	77.1576	119.535	135.362	83.3359	100.215
ENSMUSG00000021879	Dnah12	16.1833	7.86943	9.53213	13.0902	12.1223
ENSMUSG00000021898	Asb14	7.29606	2.97573	3.26822	5.29961	5.0086
ENSMUSG00000021901	Bap1	13.5547	17.6888	18.4422	14.7426	15.9561
ENSMUSG00000021903	Galnt15	0.493564	0.237791	0.370387	0.164005	0.330738
ENSMUSG00000021904	Sema3g	29.1139	35.9335	51.065	29.5577	29.0336
ENSMUSG00000021922	Itih4	15.2944	168.276	119.554	160.262	141.236
ENSMUSG00000021939	Ctsb	91.252	274.702	174.417	199.679	218.291
ENSMUSG00000021943	Gdf10	1.7218	0.98523	1.15076	1.2223	0.826361
ENSMUSG00000021944	Gata4	4.44345	0.154474	0.440384	0.227861	0.267355
ENSMUSG00000021948	Prkcd	14.2953	26.1442	21.1172	26.1822	24.8703
ENSMUSG00000021950	Anxa8	16.3974	10.4416	10.9512	10.4939	11.371
ENSMUSG00000021958	Pinx1	1.05732	0.726942	0.740061	1.15397	0.984115
ENSMUSG00000021965	Ska3	0.0716188	0.216144	0.143788	0.153272	0.109965
ENSMUSG00000021978	Extl3	25.8179	33.7298	36.3948	26.4782	27.0557
ENSMUSG00000021983	Atp8a2	0.505085	0.160162	0.165787	0.174	0.178823
ENSMUSG00000021986	Amer2	0.135592	0.206581	0.223563	0.187477	0.405449
ENSMUSG00000021987	Mtmr6	38.7048	52.6184	52.4629	41.1603	45.9887
ENSMUSG00000021990	Spata13	9.58803	8.26188	7.20703	7.78591	8.28909
ENSMUSG00000021996	Esd	27.2814	58.3897	41.5518	49.7886	57.5764
ENSMUSG00000021997	Lrrc63	0.198024	0.360665	0.379002	0.556126	0.498475
ENSMUSG00000021998	Lcp1	1.14836	1.26832	1.26784	1.88541	1.95453
ENSMUSG00000022003	Slc25a30	8.27456	12.1712	12.6717	9.96939	12.2703
ENSMUSG00000022012	Enox1	0.12606	0.312669	0.111803	0.212858	0.243113
ENSMUSG00000022014	Epsti1	3.48214	12.3111	8.46274	9.01072	9.31033
ENSMUSG00000022015	Tnfsf11	0.452056	1.35725	0.711317	1.7742	0.86252
ENSMUSG00000022018	Rgcc	12.9901	22.1198	21.8273	16.5349	19.1139
ENSMUSG00000022026	Olfm4	0.0928462	0.819223	0.671429	0.944188	1.20883
ENSMUSG00000022032	Scara5	5.40398	2.16918	2.59744	1.8642	2.52266
ENSMUSG00000022040	Ephx2	13.4047	2.53576	1.64959	2.04663	2.50752
ENSMUSG00000022051	Bnip3l	70.0002	111.318	106.509	75.8593	92.6166
ENSMUSG00000022066	Entpd4b	0.645594	0.532592	0.334897	0.504802	0.30694
ENSMUSG00000022074	Tnfrsf10b	1.70252	1.79017	1.86684	3.08548	1.68143
ENSMUSG00000022094	Slc39a14	3.92398	9.275	8.23871	15.2901	10.9883
ENSMUSG00000022096	Hr	2.4423	2.01438	2.98945	1.85543	1.49346
ENSMUSG00000022097	Sftpc	5401.33	18310.3	18532.6	11918.6	13604.2
ENSMUSG00000022098	Bmp1	5.75601	9.18634	7.4416	11.3043	9.52057
ENSMUSG00000022102	Dok2	0.578039	0.95362	0.714987	0.974848	1.06882
ENSMUSG00000022103	Gfra2	6.46437	11.6402	11.4828	9.55084	8.53546
ENSMUSG00000022108	Itm2b	413.104	646.046	692.054	391.773	513.946
ENSMUSG00000022122	Ednrb	39.3862	31.3458	36.0996	15.2158	18.6602
ENSMUSG00000022123	Scel	2.36057	3.32029	3.08306	1.59794	2.3897
ENSMUSG00000022124	Fbxl3	40.2617	50.3454	54.1844	42.1046	49.119
ENSMUSG00000022125	Cln5	21.881	43.6421	35.9665	34.7158	41.6142
ENSMUSG00000022126	Acod1	0.17276	6.40858	4.15446	10.7698	8.7009
ENSMUSG00000022132	Cldn10	13.78	3.26917	5.96989	3.63095	6.56121
ENSMUSG00000022136	Dnajc3	59.7401	76.5186	95.0722	73.6085	87.5001
ENSMUSG00000022144	Gdnf	1.39619	3.88639	2.62221	3.07115	2.27309
ENSMUSG00000022146	Osmr	16.0242	25.9306	26.8482	35.2283	31.1525
ENSMUSG00000022148	Fyb	1.08699	1.52501	1.33423	1.67201	1.84289
ENSMUSG00000022150	Dab2	12.4337	21.5551	18.4411	20.7312	17.5098
ENSMUSG00000022180	Slc7a8	0.810042	3.52313	2.00255	2.72617	2.71768
ENSMUSG00000022181	C6	8.15413	15.4913	17.5803	15.9494	16.9586
ENSMUSG00000022184	Fbxo4	5.09017	7.26804	7.78359	7.8353	7.80017
ENSMUSG00000022193	Psmb5	23.8815	38.7302	35.4673	29.8521	35.7436
ENSMUSG00000022197	Pdzd2	31.0611	41.0356	48.8923	30.2603	29.9079
ENSMUSG00000022206	Npr3	3.11311	0.870503	2.79363	1.89514	1.06056
ENSMUSG00000022218	Tgm1	0.514714	2.48588	1.98149	3.71355	1.98636
ENSMUSG00000022220	Adcy4	20.2212	18.7491	30.0462	19.6249	20.5029
ENSMUSG00000022234	Cct5	26.5025	33.2615	38.1907	25.835	32.4286
ENSMUSG00000022235	Cmbl	14.3027	10.3184	8.51909	6.5269	9.57717
ENSMUSG00000022237	Ankrd33b	14.6628	14.7781	24.1793	14.9455	17.591
ENSMUSG00000022246	Rai14	8.38452	13.2666	13.504	14.66	13.8052
ENSMUSG00000022280	Rnf19a	26.6989	35.9545	39.3695	32.427	32.9129
ENSMUSG00000022295	Atp6v1c1	13.526	30.8889	23.3027	25.1693	27.5697
ENSMUSG00000022303	Dcstamp	0.279849	1.52756	1.1258	1.87403	2.5743
ENSMUSG00000022305	Lrp12	5.42368	20.8801	14.5216	20.6608	18.8822
ENSMUSG00000022306	Zfpm2	2.39588	1.93116	1.48618	1.86794	2.01321
ENSMUSG00000022314	Rad21	46.1408	59.5109	60.7275	45.9065	54.5911
ENSMUSG00000022350	Washc5	10.3821	17.3553	14.8426	13.4628	14.5738
ENSMUSG00000022367	Has2	0.724105	0.880712	0.528788	1.42494	1.0011
ENSMUSG00000022375	Lrrc6	1.39659	0.483953	0.645073	0.764051	0.795069
ENSMUSG00000022383	Ppara	4.70684	1.59007	2.25509	1.42014	2.21691
ENSMUSG00000022389	Tef	2.45156	2.47789	1.23064	1.23867	1.82303
ENSMUSG00000022416	Cacna1i	1.12648	0.279472	0.407862	0.694672	0.298676
ENSMUSG00000022425	Enpp2	0.768649	0.526171	0.547201	0.906202	1.03754
ENSMUSG00000022435	Upk3a	1.24928	0.607285	0.83731	0.435579	0.358166
ENSMUSG00000022438	Parvb	22.1172	24.8264	30.2717	18.1107	19.3634
ENSMUSG00000022439	Parvg	3.80452	11.0514	6.97366	7.73923	7.07349
ENSMUSG00000022441	Efcab6	2.07125	0.902787	1.20463	1.35376	1.54154
ENSMUSG00000022443	Myh9	63.8018	105.052	119.291	98.041	98.1289
ENSMUSG00000022449	Adamts20	0.822548	0.15066	0.217961	0.34291	0.243586
ENSMUSG00000022452	Smdt1	3.88071	1.32832	1.96964	1.77946	1.77071
ENSMUSG00000022464	Slc38a4	5.93731	6.97142	8.73353	3.72936	7.79803
ENSMUSG00000022469	Rapgef3	0.811215	0.35207	0.403702	0.819233	0.43664
ENSMUSG00000022472	Desi1	5.35161	8.84446	8.27687	7.24748	7.57254
ENSMUSG00000022488	Nckap1l	14.887	37.8737	27.5085	30.4724	28.9475
ENSMUSG00000022489	Pde1b	2.15678	4.82105	3.36004	4.15166	5.08371
ENSMUSG00000022490	Ppp1r1a	1.46708	0.456563	0.418955	0.418103	0.39674
ENSMUSG00000022494	Shisa9	0.576319	0.12834	0.213024	0.107113	0.136479
ENSMUSG00000022500	Litaf	0.98997	1.18522	1.04816	1.92361	1.48824
ENSMUSG00000022504	Ciita	0.325517	0.372344	0.317899	0.650559	0.527546
ENSMUSG00000022505	Emp2	87.7114	163.551	168.065	101.619	112.62
ENSMUSG00000022514	Il1rap	0.271691	0.281963	0.412588	0.358837	0.574143
ENSMUSG00000022525	Hrasls	0.650816	0.0666266	0.0581811	0.0402358	0.0574879
ENSMUSG00000022534	Mefv	0.556789	1.01217	1.0397	1.87416	2.0298
ENSMUSG00000022558	Mroh1	5.22434	7.33633	6.79191	8.53259	7.18457
ENSMUSG00000022561	Gpaa1	9.05728	13.6397	14.1032	12.1586	12.1625
ENSMUSG00000022565	Plec	29.5865	41.1338	49.1715	42.8651	42.8949
ENSMUSG00000022571	Pycrl	5.58548	7.99811	8.94257	5.57826	7.68978
ENSMUSG00000022579	Gpihbp1	11.9689	20.1832	23.8442	11.065	12.4492
ENSMUSG00000022584	Ly6c2	0.880642	1.75611	1.15709	1.84605	1.74614
ENSMUSG00000022586	Ly6i	3.53978	392.082	318.548	377.902	328.864
ENSMUSG00000022587	Ly6e	114.108	286.093	246.204	187.638	191.566
ENSMUSG00000022594	Lynx1	7.89344	4.55309	4.27706	4.20368	4.10887
ENSMUSG00000022595	Lypd2	46.51	20.2684	23.0758	11.0033	20.5063
ENSMUSG00000022596	Slurp1	1.06936	0.560591	0.532115	0.379187	0.358889
ENSMUSG00000022615	Tymp	2.46726	1.13412	1.34823	2.2527	1.50006
ENSMUSG00000022619	Mapk8ip2	0.313602	0.0253348	0.0253017	0.0135134	0.0191573
ENSMUSG00000022622	Acr	0.693874	0.46977	0.30591	0.822228	0.417308
ENSMUSG00000022623	Shank3	0.724204	0.379987	0.52024	0.726597	0.310672
ENSMUSG00000022629	Kif21a	4.62926	2.2248	2.73904	2.56594	3.16269
ENSMUSG00000022652	Morc1	0.127117	0.276669	0.184703	0.356252	0.32178
ENSMUSG00000022664	Slc35a5	9.65193	12.1074	13.6784	10.4637	12.8813
ENSMUSG00000022667	Cd200r1	0.824072	2.80247	2.38293	3.07764	3.05227
ENSMUSG00000022676	Snai2	1.55382	1.71699	1.90111	1.05276	1.32955
ENSMUSG00000022678	Nde1	10.0594	16.516	16.9765	11.2228	11.9965
ENSMUSG00000022696	Sidt1	2.12936	1.65877	1.22893	1.60998	1.46558
ENSMUSG00000022744	Cldnd1	23.1379	27.6316	32.4909	22.354	26.1076
ENSMUSG00000022747	St3gal6	5.76626	5.50875	6.38216	4.55968	5.30704
ENSMUSG00000022748	Cmss1	1.33414	0.828471	0.809153	0.967394	0.961369
ENSMUSG00000022754	Tmem45a	4.16953	6.55736	6.67453	5.75275	6.5871
ENSMUSG00000022758	P2rx6	1.20233	0.659207	0.618833	0.70303	0.798776
ENSMUSG00000022759	Lrrc74b	0.719242	0.262086	0.299946	0.355034	0.50023
ENSMUSG00000022761	Lztr1	15.2948	23.0711	23.3466	19.4578	19.6933
ENSMUSG00000022762	Ncam2	0.234365	0.0452362	0.0763743	0.0398423	0.0346417
ENSMUSG00000022765	Snap29	12.2563	18.5631	18.748	14.7709	15.6317
ENSMUSG00000022766	Serpind1	1.78451	4.38373	5.37323	4.87461	6.78144
ENSMUSG00000022769	Sdf2l1	8.27797	13.4797	20.6435	14.7169	19.9778
ENSMUSG00000022783	Spag6l	7.2818	3.38555	4.4094	4.06472	4.78026
ENSMUSG00000022790	Igsf11	1.03991	0.507906	0.806009	0.613664	0.644448
ENSMUSG00000022799	Arhgap31	35.0852	56.9789	67.7456	39.2341	47.3411
ENSMUSG00000022803	Popdc2	13.5447	2.76616	2.26969	1.86407	2.16857
ENSMUSG00000022807	Osbpl11	12.6398	18.2805	18.4963	16.2598	16.9974
ENSMUSG00000022816	Fstl1	34.1156	93.6361	46.3494	48.099	46.9195
ENSMUSG00000022817	Itgb5	33.3376	67.2152	51.4511	39.7215	47.3888
ENSMUSG00000022822	Abcc5	18.17	24.3235	22.5465	27.7811	24.2235
ENSMUSG00000022824	Muc13	0.369485	0.0467779	0.0749642	0.0396386	0.0535006
ENSMUSG00000022829	Stxbp5l	0.0706958	0.00149	0.00722927	0.00908372	0.0130383
ENSMUSG00000022831	Hcls1	2.8187	7.1392	5.55962	5.86584	6.07899
ENSMUSG00000022833	Ccdc14	1.99687	1.85122	1.58772	1.21351	1.60172
ENSMUSG00000022836	Mylk	0.908415	0.602156	0.447271	0.887543	0.560128
ENSMUSG00000022838	Eaf2	0.50572	0.0942035	0.161971	0.421633	0.477521
ENSMUSG00000022843	Clcn2	0.947419	0.788072	0.521552	0.801313	0.605254
ENSMUSG00000022848	Slc49a4	5.34787	8.16597	7.63948	6.13245	7.00488
ENSMUSG00000022863	Btg3	3.45157	4.71823	4.49048	4.9058	5.24865
ENSMUSG00000022864	D16Ertd472e	2.51074	3.34537	4.01527	3.91263	4.3378
ENSMUSG00000022867	Usp25	30.5602	43.8721	41.0678	36.3229	37.6615
ENSMUSG00000022876	Samsn1	2.07659	6.88128	6.56828	8.3922	8.39915
ENSMUSG00000022878	Adipoq	43.9319	0.503479	0.3526	0.111057	0.225229
ENSMUSG00000022885	St6gal1	0.669696	0.426908	0.361246	0.611438	0.413947
ENSMUSG00000022894	Adamts5	10.524	4.2012	5.51071	4.61842	5.19176
ENSMUSG00000022901	Cd86	1.82743	5.55319	3.95091	4.55685	3.61231
ENSMUSG00000022912	Pros1	38.6842	61.9093	61.0961	43.8277	52.7502
ENSMUSG00000022941	Ripply3	19.5871	30.643	44.0847	19.1969	28.0359
ENSMUSG00000022945	Chaf1b	0.424091	1.08623	0.559217	0.677211	0.701204
ENSMUSG00000022948	Setd4	0.693702	0.391683	0.44493	0.593373	0.506313
ENSMUSG00000022949	Clic6	17.6647	8.86151	11.6775	9.31101	14.0692
ENSMUSG00000022965	Ifngr2	14.5938	30.5078	25.3363	26.4017	24.3677
ENSMUSG00000022967	Ifnar1	23.4726	41.4367	36.2855	34.8501	33.9091
ENSMUSG00000022971	Ifnar2	12.8534	23.4832	22.6055	20.8387	20.2198
ENSMUSG00000022978	Mis18a	4.1176	6.69999	6.62442	4.55279	5.55091
ENSMUSG00000022987	Zfp641	6.87086	4.78277	5.48891	3.41775	2.90095
ENSMUSG00000022995	Enah	8.43983	3.80833	4.56357	4.35276	4.78882
ENSMUSG00000023000	Dhh	0.482855	0.531513	0.878129	0.47855	0.752346
ENSMUSG00000023008	Fmnl3	15.8619	25.9602	25.8349	20.9196	19.8776
ENSMUSG00000023010	Tmbim6	136.764	217.689	212.77	166.246	197.065
ENSMUSG00000023011	Faim2	1.24998	0.672334	1.07436	0.626698	0.734779
ENSMUSG00000023015	Racgap1	1.32134	2.82935	1.89419	1.62707	1.27396
ENSMUSG00000023034	Nr4a1	12.4746	11.8118	7.92993	9.80209	7.26086
ENSMUSG00000023044	Csad	13.7066	11.1394	10.9364	9.56578	9.31254
ENSMUSG00000023046	Igfbp6	70.1493	28.8031	51.6022	23.3261	38.2982
ENSMUSG00000023055	Calcoco1	10.3675	10.0678	10.5404	7.31259	8.06931
ENSMUSG00000023067	Cdkn1a	0.4317	0.163955	0.353541	0.640549	0.288002
ENSMUSG00000023068	Nus1	25.6789	39.5992	43.3759	40.6563	41.7329
ENSMUSG00000023075	Akirin1	23.0977	32.3484	33.5077	32.4578	33.5262
ENSMUSG00000023092	Fhl1	231.22	260.109	258.603	183.115	189.06
ENSMUSG00000023132	Gzma	1.57991	12.2663	15.2438	6.50804	11.5958
ENSMUSG00000023143	Nagpa	6.9395	12.2114	12.213	11.1237	10.7905
ENSMUSG00000023150	Ivns1abp	3.71683	2.73183	2.33316	3.27822	2.52954
ENSMUSG00000023169	Slc38a1	7.55385	5.0762	4.9497	4.76373	5.65454
ENSMUSG00000023186	Vwa5a	55.5196	90.5194	85.136	75.1714	81.8924
ENSMUSG00000023216	Epb42	0.0641406	0.271136	0.193818	0.329114	0.199601
ENSMUSG00000023224	Serping1	67.7242	131.23	122.86	104.814	126.732
ENSMUSG00000023232	Serinc2	4.64356	11.5143	9.04852	9.13842	7.87883
ENSMUSG00000023243	Kcnk5	2.22701	1.06095	1.77542	1.18604	1.06795
ENSMUSG00000023277	Twf2	15.2141	23.6497	22.828	17.0704	17.3453
ENSMUSG00000023328	Ache	0.86214	0.24505	0.200347	0.386212	0.277244
ENSMUSG00000023341	Mx2	0.948897	3.4618	2.87725	2.97917	2.29738
ENSMUSG00000023349	Clec4n	4.1237	57.0911	40.1791	54.7867	65.0433
ENSMUSG00000023367	Tmem176a	59.6033	106.39	98.9563	84.9647	98.716
ENSMUSG00000023452	Pisd	0.692739	1.33865	0.94645	1.13178	1.02167
ENSMUSG00000023755	Rhebl1	1.0227	1.42037	1.72034	0.907117	1.10387
ENSMUSG00000023764	Sfi1	1.98655	1.48789	1.46719	2.25016	1.68399
ENSMUSG00000023806	Rsph3b	1.04296	0.617992	0.698198	0.981962	0.626813
ENSMUSG00000023826	Prkn	0.960417	0.685313	0.645059	0.780819	0.752649
ENSMUSG00000023827	Agpat4	7.95023	13.8572	14.3098	9.85079	10.7124
ENSMUSG00000023828	Slc22a3	1.63167	1.09134	0.779101	0.570624	0.561695
ENSMUSG00000023829	Slc22a1	0.541876	0.168715	0.0614779	0.112815	0.241157
ENSMUSG00000023885	Thbs2	3.39595	10.3648	2.34244	4.61903	10.9954
ENSMUSG00000023903	Mmp25	0.243695	0.915126	0.729068	1.09625	0.842316
ENSMUSG00000023909	Paqr4	6.42563	10.2207	12.0638	7.11854	7.22245
ENSMUSG00000023913	Pla2g7	0.0213046	0.0945273	0.152174	0.148767	0.224026
ENSMUSG00000023931	Efhb	2.25569	1.58695	1.36157	1.92589	1.41715
ENSMUSG00000023944	Hsp90ab1	219.6	239.636	396.939	205.748	336.846
ENSMUSG00000023947	Nfkbie	4.92552	12.7174	10.5993	19.3371	13.1873
ENSMUSG00000023949	Tcte1	2.12754	1.02338	1.32276	1.37698	1.69642
ENSMUSG00000023959	Clic5	133.386	223.613	234.258	154.999	179.097
ENSMUSG00000023961	Enpp4	30.3423	39.8108	48.6017	33.4831	40.8293
ENSMUSG00000023987	Pgc	0.122727	1.1766	1.19394	0.667229	0.615192
ENSMUSG00000023992	Trem2	1.07341	11.1679	4.59972	7.55171	6.9195
ENSMUSG00000023993	Treml1	5.94026	1.23461	1.62801	0.396727	0.989471
ENSMUSG00000023994	Nfya	10.5386	12.5156	14.7251	13.2446	12.6495
ENSMUSG00000024008	Cpne5	0.531122	0.125697	0.307141	0.129471	0.151373
ENSMUSG00000024012	Mtch1	25.8222	35.4254	37.1323	30.9002	31.2911
ENSMUSG00000024014	Pim1	0.943342	1.4485	1.70168	3.04921	1.94686
ENSMUSG00000024030	Abcg1	13.1388	49.8078	44.4022	37.2138	35.3109
ENSMUSG00000024039	Cbs	1.06936	0.462924	0.583463	0.509041	0.718424
ENSMUSG00000024049	Myom1	2.22911	0.656823	0.610867	0.662304	0.558627
ENSMUSG00000024052	Lpin2	16.2808	26.2089	27.28	21.4654	24.0686
ENSMUSG00000024059	Clip4	7.79389	12.053	9.97656	17.3062	12.0012
ENSMUSG00000024065	Ehd3	3.93995	8.34797	7.02211	4.31401	5.59755
ENSMUSG00000024066	Xdh	34.9563	64.263	74.1742	49.3114	70.4919
ENSMUSG00000024068	Spast	11.5316	15.4488	14.8084	13.9438	14.4293
ENSMUSG00000024069	Slc30a6	3.41741	4.75753	5.04705	3.57084	4.23708
ENSMUSG00000024070	Prkd3	19.0249	23.6102	25.3783	17.5615	20.8957
ENSMUSG00000024072	Yipf4	34.4002	45.6945	47.9803	33.2359	42.2489
ENSMUSG00000024076	Vit	1.21095	0.294569	0.319521	0.475665	0.64289
ENSMUSG00000024082	Ndufaf7	3.94437	2.84845	3.04559	3.07966	3.34064
ENSMUSG00000024087	Cyp1b1	9.01786	8.66857	8.40296	16.4444	19.7804
ENSMUSG00000024091	Vapa	62.6507	91.2692	94.5324	73.3909	90.8104
ENSMUSG00000024107	Lhcgr	0.0496063	0.021153	0.0109901	0.00149244	0.00571335
ENSMUSG00000024109	Nrxn1	0.404983	1.07784	0.549857	0.608777	0.597362
ENSMUSG00000024112	Cacna1h	3.56901	0.18341	0.212595	0.526044	0.461343
ENSMUSG00000024120	Lrpprc	0.679911	0.472875	0.434805	0.645788	0.537763
ENSMUSG00000024121	Atp6v0c	31.23	73.3344	57.5813	52.5663	62.1216
ENSMUSG00000024140	Epas1	501.44	486.404	683.278	372.669	463.368
ENSMUSG00000024146	Cript	22.8648	33.2861	35.7121	21.6058	30.9539
ENSMUSG00000024150	Mcfd2	35.1576	67.1194	61.2683	52.4448	62.6158
ENSMUSG00000024164	C3	184.194	293.21	297.569	302.017	314.514
ENSMUSG00000024168	Tmem204	1.25927	0.53687	0.690102	0.574183	0.350242
ENSMUSG00000024175	Tekt4	5.6959	3.17286	3.88726	2.51613	3.278
ENSMUSG00000024206	Rfx2	2.5938	1.66775	1.71709	2.09561	1.96773
ENSMUSG00000024210	Ip6k3	0.762412	1.48026	1.99285	0.915781	1.6472
ENSMUSG00000024228	Nudt12	0.986538	0.510464	0.537335	0.435852	0.61278
ENSMUSG00000024245	Tmem178	8.35779	17.223	14.046	12.6969	13.4861
ENSMUSG00000024270	Slc39a6	9.05022	12.8776	14.5013	11.5	11.8843
ENSMUSG00000024286	Ccny	37.6518	63.4453	62.9035	42.5945	51.5924
ENSMUSG00000024300	Myo1f	6.25764	17.4793	14.0295	19.2139	18.3197
ENSMUSG00000024304	Cdh2	2.23106	0.730509	0.643453	0.586894	0.492049
ENSMUSG00000024308	Tapbp	0.167955	0.313618	0.449566	0.348779	0.333178
ENSMUSG00000024331	Dsc2	6.28318	0.722832	0.660566	0.81927	0.950134
ENSMUSG00000024349	Tmem173	5.82122	12.569	10.2867	12.5623	11.2519
ENSMUSG00000024366	Gfra3	1.18187	0.10252	0.150316	0.0629207	0.107328
ENSMUSG00000024395	Lims2	3.36891	1.71946	1.78444	2.56592	1.81772
ENSMUSG00000024397	Aif1	0.611786	1.86828	1.13111	1.18054	0.862472
ENSMUSG00000024401	Tnf	1.37825	4.74798	3.53626	6.70957	4.76403
ENSMUSG00000024404	Riok3	17.6719	25.5195	24.8665	23.1956	24.5988
ENSMUSG00000024413	Npc1	12.4971	26.143	24.446	20.5505	22.1349
ENSMUSG00000024420	Zfp521	4.98741	4.43369	3.3384	3.74082	4.01662
ENSMUSG00000024425	Ndfip1	44.6381	63.4296	62.8276	51.3584	56.0841
ENSMUSG00000024431	Nr3c1	55.3078	70.7633	74.0065	53.7621	64.7748
ENSMUSG00000024436	Mrps18b	0.967225	0.625848	0.631911	1.42822	0.909108
ENSMUSG00000024451	Arap3	34.152	31.4811	43.9778	29.5286	27.3295
ENSMUSG00000024462	Gabbr1	6.90595	5.2218	4.98048	7.17748	4.62815
ENSMUSG00000024472	Dcp2	8.45133	11.0359	11.5751	9.46998	10.3524
ENSMUSG00000024481	Lvrn	1.61471	0.322113	0.66596	0.265458	0.307137
ENSMUSG00000024500	Ppp2r2b	1.41696	0.332564	0.476099	0.482744	0.47991
ENSMUSG00000024516	Sec11c	2.48553	2.67771	2.1503	3.46768	2.86242
ENSMUSG00000024521	Pmaip1	3.20586	4.86691	5.09329	5.40584	5.15388
ENSMUSG00000024535	Snx24	3.83025	6.53863	5.25757	5.65799	5.12265
ENSMUSG00000024538	Ppic	43.2845	163.011	101.5	76.3273	77.3699
ENSMUSG00000024539	Ptpn2	2.71116	3.39987	3.15784	5.03908	3.6911
ENSMUSG00000024548	Setbp1	4.22136	3.63029	3.26132	3.80613	3.58163
ENSMUSG00000024558	Mapk4	0.464765	0.196505	0.188406	0.131034	0.220987
ENSMUSG00000024561	Mbd1	10.9896	18.9681	21.4364	16.4625	17.4302
ENSMUSG00000024597	Slc12a2	45.5277	62.5016	71.3275	66.2928	59.1868
ENSMUSG00000024610	Cd74	294.281	1032.6	905.204	681.771	785.599
ENSMUSG00000024614	Tmx3	27.1282	36.2015	38.1066	31.6443	35.5638
ENSMUSG00000024617	Camk2a	1.20745	0.42329	0.208596	0.290017	0.268158
ENSMUSG00000024620	Pdgfrb	22.7305	46.7062	39.4901	37.2614	36.8138
ENSMUSG00000024621	Csf1r	24.7399	43.7862	34.8886	33.7433	31.9123
ENSMUSG00000024642	Tle4	15.2409	16.3089	20.2007	14.8424	15.0136
ENSMUSG00000024644	Cndp2	13.6187	39.2378	29.5605	31.9948	30.2953
ENSMUSG00000024646	Cyb5a	7.49625	4.47147	4.90992	5.13088	5.33202
ENSMUSG00000024653	Scgb1a1	25970.3	4300.96	9979.72	6235.18	7766.34
ENSMUSG00000024659	Anxa1	153.555	286.661	232.728	212.161	237.194
ENSMUSG00000024661	Fth1	102.817	207.454	175.906	188.678	229.851
ENSMUSG00000024669	Cd5	0.490056	1.14551	0.627495	1.00634	0.6906
ENSMUSG00000024670	Cd6	0.299706	1.15627	0.536881	0.867826	0.762429
ENSMUSG00000024672	Ms4a7	0.531453	2.63031	1.36402	1.69345	1.05743
ENSMUSG00000024675	Ms4a4c	4.7974	15.1354	11.9248	11.5152	12.7028
ENSMUSG00000024677	Ms4a6b	6.40984	12.4635	9.18574	8.04388	9.56079
ENSMUSG00000024678	Ms4a4d	16.2089	35.4886	39.7693	21.9171	32.0496
ENSMUSG00000024679	Ms4a6d	4.39891	35.5862	26.1413	28.1273	26.9082
ENSMUSG00000024696	Lpxn	8.77163	28.1682	19.0905	19.5531	21.8846
ENSMUSG00000024730	Ms4a8a	1.85969	3.95141	4.494	2.37461	3.18771
ENSMUSG00000024732	Ccdc86	0.716122	1.38189	1.0528	1.10378	0.995331
ENSMUSG00000024737	Slc15a3	1.76455	10.6795	6.9464	8.49242	8.61045
ENSMUSG00000024740	Ddb1	66.9333	106.602	96.5485	72.5822	83.3283
ENSMUSG00000024747	Aldh1a7	120.506	59.4667	79.7853	45.3252	70.1873
ENSMUSG00000024758	Rtn3	3.69049	2.97026	2.28656	3.67662	2.49475
ENSMUSG00000024766	Lipo3	3.95063	5.0372	5.71878	4.75417	4.82421
ENSMUSG00000024768	Lipf	0.158396	1.56044	1.16715	1.12808	0.970441
ENSMUSG00000024770	Lipn	0.0273428	1.17122	0.488872	1.15412	0.708031
ENSMUSG00000024781	Lipa	13.6714	46.2816	31.1137	34.4767	37.3154
ENSMUSG00000024789	Jak2	19.5675	34.2171	28.4045	35.5477	32.3757
ENSMUSG00000024790	Sac3d1	6.99839	10.221	11.3078	8.02045	9.62744
ENSMUSG00000024791	Cdca5	0.984177	2.55441	1.55687	1.48205	1.27175
ENSMUSG00000024798	Htr7	0.356429	1.13775	0.896566	1.32525	0.77329
ENSMUSG00000024810	Il33	12.3948	29.8359	31.7515	45.7601	36.8161
ENSMUSG00000024811	Tnks2	42.3516	50.9023	57.1207	48.5773	52.6867
ENSMUSG00000024818	Slc25a45	5.8614	9.4088	9.36933	8.00284	8.09587
ENSMUSG00000024835	Coro1b	27.1802	60.2609	48.3638	39.1059	42.6561
ENSMUSG00000024896	Minpp1	11.972	20.0115	17.8509	15.4258	16.7451
ENSMUSG00000024900	Cpt1a	16.1451	40.2398	37.1062	15.8517	25.4222
ENSMUSG00000024910	Ctsw	0.893331	2.33594	1.86109	1.65857	1.296
ENSMUSG00000024913	Lrp5	11.8756	17.308	22.1778	13.0343	15.0311
ENSMUSG00000024924	Vldlr	16.7503	13.9504	12.9178	7.33818	10.4705
ENSMUSG00000024940	Ltbp3	12.517	22.7833	18.0201	18.7981	14.1293
ENSMUSG00000024947	Men1	7.05864	10.0751	11.4594	7.57585	8.37613
ENSMUSG00000024952	Rps6ka4	10.6723	19.46	16.4254	15.5365	15.2384
ENSMUSG00000024965	Fermt3	0.19152	0.281348	0.306831	0.511972	0.292303
ENSMUSG00000024972	Lgals12	4.53827	0.995435	0.969105	0.835762	0.847573
ENSMUSG00000024990	Rbp4	17.4304	7.72933	8.82538	5.56252	8.65562
ENSMUSG00000024998	Plce1	0.28138	0.119927	0.106321	0.16545	0.148856
ENSMUSG00000025006	Sorbs1	2.21883	1.00247	0.790052	1.28631	1.00767
ENSMUSG00000025010	Ccnj	4.2873	6.63862	7.74647	7.42034	6.58592
ENSMUSG00000025014	Dntt	0.0529607	0.336651	0.181057	0.397381	0.318471
ENSMUSG00000025017	Pik3ap1	10.8888	30.1543	25.5822	32.2092	23.839
ENSMUSG00000025026	Add3	3.34174	2.29062	2.14124	2.72748	2.24573
ENSMUSG00000025035	Arl3	1.85378	0.900701	1.00855	1.34483	1.19366
ENSMUSG00000025044	Msr1	2.04375	13.0609	6.77099	13.0656	11.6105
ENSMUSG00000025059	Gk	1.78526	2.32268	2.20295	2.94754	3.11089
ENSMUSG00000025064	Col17a1	0.968487	0.771032	0.754459	0.649083	0.519052
ENSMUSG00000025068	Gsto1	70.63	37.5357	38.5365	30.562	34.2862
ENSMUSG00000025069	Gsto2	1.04041	0.477968	0.49006	0.552939	0.523941
ENSMUSG00000025076	Casp7	9.9436	16.1964	15.4363	13.1913	12.7252
ENSMUSG00000025089	Gfra1	0.324103	0.0870997	0.117481	0.0977706	0.155833
ENSMUSG00000025105	Bnc1	3.32559	1.00374	1.57364	0.74049	1.13269
ENSMUSG00000025127	Gcgr	0.392654	0.041133	0.117636	0.0853975	0.215377
ENSMUSG00000025128	Bhlhe22	0.409341	1.69164	1.14957	2.01855	2.14284
ENSMUSG00000025139	Tollip	14.2068	21.0214	20.4925	15.3698	17.5919
ENSMUSG00000025141	Myadml2	3.17986	0.29047	0.510488	0.25789	0.299774
ENSMUSG00000025147	Mob2	10.9594	12.4744	14.6875	11.3725	12.0266
ENSMUSG00000025150	Cbr2	2855.66	1650.68	1819.77	946.283	1654.07
ENSMUSG00000025155	Dus1l	7.20979	8.26512	9.49535	8.82625	8.18675
ENSMUSG00000025161	Slc16a3	3.48812	5.7203	5.49651	6.70687	8.60901
ENSMUSG00000025165	Sectm1a	0.0629695	0.234786	0.258988	0.468232	0.438743
ENSMUSG00000025171	Ubtd1	6.85764	14.6115	11.234	11.8024	12.1517
ENSMUSG00000025173	Wdr45b	15.1006	22.7441	21.5747	17.6288	20.0573
ENSMUSG00000025175	Fn3k	1.03011	0.421246	0.526634	0.277197	0.4881
ENSMUSG00000025190	Got1	11.4796	4.11695	4.1784	4.62711	4.41148
ENSMUSG00000025192	Entpd7	2.83896	4.72206	4.09978	4.36787	4.77924
ENSMUSG00000025197	Cyp2c23	0.308422	0.101739	0.09626	0.0571033	0.132444
ENSMUSG00000025198	Erlin1	6.61332	9.19074	10.1633	8.36756	9.00055
ENSMUSG00000025221	Kcnip2	2.00744	0.364358	0.334374	0.37063	0.32904
ENSMUSG00000025226	Fbxl15	2.38103	4.64969	4.64453	4.16183	4.87392
ENSMUSG00000025228	Actr1a	30.5565	48.2464	45.788	34.1742	37.267
ENSMUSG00000025239	Limd1	26.9816	40.1409	35.846	31.1085	34.8191
ENSMUSG00000025255	Zfhx4	1.39863	0.676184	0.49675	0.403484	0.494167
ENSMUSG00000025272	Tro	1.01647	0.85261	0.698531	0.3521	0.467123
ENSMUSG00000025278	Flnb	30.7121	44.6211	56.7697	42.2294	44.5912
ENSMUSG00000025283	Sat1	48.057	81.2152	72.3456	64.501	68.3664
ENSMUSG00000025287	Acot9	6.81068	9.68326	9.61274	8.85682	8.39882
ENSMUSG00000025324	Atp10a	7.62917	11.8487	11.9236	12.128	11.6415
ENSMUSG00000025351	Cd63	2.49089	4.99437	4.41832	5.4651	4.98367
ENSMUSG00000025371	Chmp6	8.0168	13.8804	11.5617	10.7196	11.3203
ENSMUSG00000025425	St8sia5	0.0545664	0.00471958	0	0	0.00402049
ENSMUSG00000025432	Avil	1.28771	0.510449	0.971223	0.687939	0.763037
ENSMUSG00000025451	Paip1	36.5452	42.4436	48.4586	38.5693	42.9965
ENSMUSG00000025461	Cd163l1	1.0473	0.875128	0.72341	2.44495	1.52259
ENSMUSG00000025473	Adam8	0.131913	0.217164	0.342274	0.569051	0.510975
ENSMUSG00000025479	Cyp2e1	22.7139	2.56968	2.26547	0.943524	2.63339
ENSMUSG00000025484	Bet1l	3.43031	4.63196	4.85275	3.87173	4.41673
ENSMUSG00000025491	Ifitm1	5.91165	12.5168	13.3538	12.9	16.9725
ENSMUSG00000025492	Ifitm3	157.412	411.682	414.48	274.533	366.698
ENSMUSG00000025498	Irf7	2.59393	37.5301	23.3806	18.4536	17.5515
ENSMUSG00000025511	Tspan4	13.2598	35.5237	16.6963	16.3759	22.2135
ENSMUSG00000025531	Chm	13.8872	18.5999	18.2696	15.1508	16.4217
ENSMUSG00000025534	Gusb	16.491	43.7553	32.3557	33.0194	34.218
ENSMUSG00000025537	Phkg1	0.566345	0.0567325	0.0762862	0.0642169	0.0315188
ENSMUSG00000025551	Fgf14	0.379408	0.0538403	0.0527815	0.0698429	0.0814662
ENSMUSG00000025558	Dock9	36.0958	44.9753	52.3283	34.5346	37.2273
ENSMUSG00000025575	Cant1	14.285	23.2162	22.4692	17.4621	19.2981
ENSMUSG00000025576	Rbfox3	0.228242	0.330944	0.275838	0.0882273	0.132393
ENSMUSG00000025577	Cbx2	1.74609	2.18049	2.27114	1.34934	1.77146
ENSMUSG00000025582	Nptx1	2.2381	2.20514	4.92359	2.01716	2.54133
ENSMUSG00000025586	Cpeb1	0.777638	0.722468	0.603922	1.22785	0.962672
ENSMUSG00000025608	Podxl	56.1733	98.9216	112.88	70.9733	85.4545
ENSMUSG00000025610	Map3k7cl	1.60023	0.998631	1.26319	0.800552	1.02696
ENSMUSG00000025612	Bach1	22.5223	34.8109	36.3475	34.9141	36.4724
ENSMUSG00000025646	Atrip	2.42982	3.09658	3.24213	2.62797	2.89311
ENSMUSG00000025648	Pfkfb4	6.06565	12.5817	11.7837	11.09	10.8289
ENSMUSG00000025656	Arhgef9	1.55221	1.03336	0.876549	0.745111	0.707648
ENSMUSG00000025658	Cnksr2	1.17467	0.22946	0.486523	0.244209	0.381049
ENSMUSG00000025732	Mcrip2	3.67085	1.4955	1.41184	1.05347	1.70114
ENSMUSG00000025746	Il6	0.509747	1.47402	1.56972	2.97226	1.86681
ENSMUSG00000025757	Hspa4l	27.1833	18.8102	30.8339	20.4921	30.1703
ENSMUSG00000025766	D3Ertd751e	2.87253	1.45723	1.9112	1.60691	2.05119
ENSMUSG00000025776	Crispld1	0.595387	0.248537	0.226516	0.214794	0.243462
ENSMUSG00000025777	Gdap1	0.121894	0.0125006	0.0134711	0.0072098	0.0185459
ENSMUSG00000025784	Clec3b	5.49372	2.49686	4.20464	2.25052	1.72746
ENSMUSG00000025789	St8sia2	1.18573	0.62098	0.503783	0.662322	0.598209
ENSMUSG00000025794	Rpl14	25.5217	34.1686	35.7715	20.8882	28.2309
ENSMUSG00000025804	Ccr1	4.72986	23.1641	20.9369	20.709	30.0863
ENSMUSG00000025809	Itgb1	195.723	307.105	326.428	216.611	253.721
ENSMUSG00000025810	Nrp1	20.7667	27.064	29.7087	22.2578	22.2623
ENSMUSG00000025813	Homer2	1.71344	0.781958	0.910405	0.739024	0.858096
ENSMUSG00000025815	Dhtkd1	0.872436	0.6108	0.434155	0.436866	0.473254
ENSMUSG00000025854	Fam20c	2.00121	4.82232	2.93377	4.84214	5.09984
ENSMUSG00000025855	Prkar1b	3.90715	7.75849	7.81595	7.14004	7.72876
ENSMUSG00000025860	Xiap	49.9735	64.8543	72.0662	55.6353	63.1545
ENSMUSG00000025871	4833439L19Rik	37.3526	46.6642	50.6867	35.8147	40.6485
ENSMUSG00000025877	Hk3	1.3171	4.35355	2.87141	5.02535	5.67955
ENSMUSG00000025880	Smad7	16.2078	20.3803	25.647	19.0681	17.9873
ENSMUSG00000025889	Snca	1.893	1.17723	0.595672	0.306707	0.543984
ENSMUSG00000025900	Rp1	7.32425	2.84328	3.806	3.30603	4.40622
ENSMUSG00000025902	Sox17	9.82312	19.0762	15.3902	14.4502	13.7052
ENSMUSG00000025907	Rb1cc1	7.54764	8.54999	9.58243	7.93048	8.96296
ENSMUSG00000025909	Sntg1	0.36092	0.100756	0.104137	0.0472455	0.122401
ENSMUSG00000025921	Rdh10	3.32901	2.56235	2.47611	2.77719	2.9403
ENSMUSG00000025930	Msc	0.421031	0.834744	1.09711	0.784141	1.49218
ENSMUSG00000025932	Eya1	1.40216	0.797569	1.10636	1.06836	1.01572
ENSMUSG00000025934	Gsta3	4.21851	2.24138	1.79415	1.78991	2.26327
ENSMUSG00000025949	Pikfyve	10.0323	13.0686	13.092	12.3454	13.526
ENSMUSG00000025959	Klf7	5.23937	3.34278	3.26984	3.88172	3.46086
ENSMUSG00000025963	Mdh1b	2.03905	0.90709	1.0231	1.14255	1.56319
ENSMUSG00000025969	Nrp2	1.16473	2.08755	1.34254	2.07977	2.14864
ENSMUSG00000025978	Rftn2	0.81579	0.709391	0.928429	0.446386	0.688662
ENSMUSG00000025979	Mob4	11.6543	13.5404	15.4536	12.8589	13.1203
ENSMUSG00000025983	Ccdc150	0.497682	0.209931	0.202454	0.347799	0.297555
ENSMUSG00000025986	Slc39a10	11.718	13.1089	15.6942	11.4299	13.3293
ENSMUSG00000025991	Cps1	0.131612	0	0.00552394	0.0105017	0.61724
ENSMUSG00000025993	Slc40a1	3.16233	8.79984	6.45194	5.98877	10.2995
ENSMUSG00000026009	Icos	1.23197	4.32932	3.25867	4.49322	3.7779
ENSMUSG00000026024	Als2	1.95393	2.55879	2.61279	2.58557	2.51995
ENSMUSG00000026028	Trak2	18.1536	21.3889	25.6602	15.755	19.684
ENSMUSG00000026029	Casp8	14.8631	24.2578	20.7019	21.3955	19.9865
ENSMUSG00000026031	Cflar	22.9071	30.768	38.916	27.3326	30.5377
ENSMUSG00000026034	Clk1	18.6391	19.8974	24.8099	18.1196	18.3304
ENSMUSG00000026042	Col5a2	11.8908	41.8296	23.5288	28.0764	31.7193
ENSMUSG00000026043	Col3a1	81.4284	261.266	162.896	151.434	157.212
ENSMUSG00000026062	Slc9a2	0.596822	0.264175	0.288853	0.292454	0.280217
ENSMUSG00000026065	Slc9a4	1.11176	2.8782	3.58228	3.53749	2.9266
ENSMUSG00000026068	Il18rap	2.07039	5.2906	5.53438	7.04941	6.50508
ENSMUSG00000026073	Il1r2	0.285903	0.137675	0.738737	0.434803	0.803247
ENSMUSG00000026088	Mitd1	1.51767	2.59145	2.26061	2.38801	1.88883
ENSMUSG00000026100	Mstn	0.23515	0.0109173	0.0336882	0	0
ENSMUSG00000026104	Stat1	0.758397	1.50623	1.66992	1.6834	1.81057
ENSMUSG00000026107	Nabp1	8.26264	16.6323	15.162	16.5161	14.8572
ENSMUSG00000026111	Unc50	32.9763	50.5163	48.2863	37.5054	41.7399
ENSMUSG00000026123	Plekhb2	16.8552	28.1879	26.4675	24.3402	25.0842
ENSMUSG00000026127	Imp4	1.60981	1.74289	2.19143	1.47109	1.8852
ENSMUSG00000026141	Col19a1	0.182672	0.0346125	0.0388569	0.0540128	0.0446632
ENSMUSG00000026158	Ogfrl1	4.54307	9.77626	8.46737	7.01266	8.54491
ENSMUSG00000026163	Sphkap	1.42049	0.14196	0.127392	0.119722	0.15976
ENSMUSG00000026166	Ccl20	0.416741	1.0433	1.60427	2.28259	2.22207
ENSMUSG00000026167	Wnt10a	0.172797	0.284218	0.0990079	0.353754	0.865818
ENSMUSG00000026170	Cyp27a1	8.64898	7.8351	7.46569	5.01872	4.88336
ENSMUSG00000026177	Slc11a1	2.02599	10.4425	5.83222	8.524	11.0221
ENSMUSG00000026179	Pnkd	0.961259	0.733555	0.690131	0.599317	0.480087
ENSMUSG00000026185	Igfbp5	153.362	45.8184	48.6204	44.0673	43.0672
ENSMUSG00000026193	Fn1	0.536817	1.33174	0.60665	1.58357	1.48903
ENSMUSG00000026201	Stk16	4.09266	4.98535	5.64316	4.49918	4.97566
ENSMUSG00000026207	Speg	1.44855	0.427096	0.331705	0.4651	0.462569
ENSMUSG00000026208	Des	66.8863	24.9844	28.9927	21.6767	25.4838
ENSMUSG00000026209	Dnpep	9.44444	17.4732	15.3021	11.5745	13.8375
ENSMUSG00000026219	Trip12	30.8006	44.8294	43.6366	38.9248	41.71
ENSMUSG00000026223	Itm2c	83.0027	145.181	125.313	107.887	116.95
ENSMUSG00000026235	Epha4	0.281195	0.224275	0.133371	0.27105	0.199349
ENSMUSG00000026237	Nmur1	0.0495531	0.301804	0.360532	0.117915	0.220854
ENSMUSG00000026249	Serpine2	14.7194	41.0036	29.4805	24.2464	30.4728
ENSMUSG00000026255	Efhd1	0.785454	0.101121	0.116955	0.104655	0.124777
ENSMUSG00000026271	Gpr35	1.47885	4.64789	3.21066	4.74388	4.80339
ENSMUSG00000026280	Atg4b	8.85605	10.908	11.3313	9.4841	9.91685
ENSMUSG00000026285	Pdcd1	0.561509	1.5582	1.20372	2.68397	2.29741
ENSMUSG00000026288	Inpp5d	10.7113	22.1395	21.7494	16.775	16.3036
ENSMUSG00000026301	Iqca	5.16123	1.79954	2.74743	2.0286	2.65886
ENSMUSG00000026303	Mlph	5.27568	7.6334	7.73205	10.3171	9.41471
ENSMUSG00000026305	Lrrfip1	8.92506	11.1676	10.6264	13.7758	10.8786
ENSMUSG00000026308	Klhl30	1.77598	0.210742	0.206157	0.142787	0.111606
ENSMUSG00000026315	Serpinb8	3.90819	6.17351	5.48196	4.01239	5.3922
ENSMUSG00000026317	Cln8	4.63644	8.99874	7.51845	6.88364	7.84412
ENSMUSG00000026321	Tnfrsf11a	3.80993	8.42374	5.4577	8.81364	7.20275
ENSMUSG00000026335	Pam	2.97717	1.92566	1.89588	2.26626	2.21905
ENSMUSG00000026341	Actr3	68.8969	110.094	98.3832	108.755	104.656
ENSMUSG00000026342	Slc35f5	28.4773	39.9702	46.0475	35.1452	40.1808
ENSMUSG00000026344	Lypd1	0.266733	0.109392	0.104506	0.228012	0.12336
ENSMUSG00000026355	Mcm6	8.26515	14.5419	12.2847	10.4278	11.3399
ENSMUSG00000026357	Rgs18	10.6241	3.49865	4.25607	2.25923	3.23643
ENSMUSG00000026358	Rgs1	2.07968	9.45699	7.34699	9.31641	9.64985
ENSMUSG00000026390	Marco	0.43372	1.4846	0.906627	1.17954	1.05745
ENSMUSG00000026395	Ptprc	18.3332	29.8554	28.4661	31.922	33.0942
ENSMUSG00000026405	C4bp	0.0279676	0.170528	0.0947256	0.127554	0.147525
ENSMUSG00000026409	Pfkfb2	3.096	3.95815	4.29444	4.41756	3.74534
ENSMUSG00000026414	Tnnt2	6.31072	0.325345	0.293175	0.226012	0.198681
ENSMUSG00000026415	Fcamr	0.105084	0.15402	0.160382	0.285181	0.265548
ENSMUSG00000026424	Gpr37l1	0.910367	0.132867	0.143872	0.267361	0.30412
ENSMUSG00000026426	Arl8a	0.594399	0.584327	0.304716	0.797402	0.525292
ENSMUSG00000026433	Rab29	2.07868	4.17609	3.51284	2.81523	3.19557
ENSMUSG00000026442	Nfasc	0.208698	0.0832732	0.0631706	0.158849	0.25276
ENSMUSG00000026443	Lrrn2	1.53607	0.480307	0.353709	0.48002	0.415139
ENSMUSG00000026457	Adipor1	43.1151	70.852	67.5153	49.8994	62.9123
ENSMUSG00000026458	Ppfia4	0.565512	1.59072	0.906989	0.968393	0.733855
ENSMUSG00000026466	Tor1aip1	23.0195	35.0296	34.6233	27.9299	29.7372
ENSMUSG00000026470	Stx6	2.62639	3.5738	3.36082	3.99929	3.63642
ENSMUSG00000026473	Glul	2.38994	0.966482	1.66762	1.37712	1.30411
ENSMUSG00000026475	Rgs16	0.433259	1.52149	0.718609	2.55816	1.32546
ENSMUSG00000026479	Lamc2	15.4154	61.969	44.4694	37.8696	30.7226
ENSMUSG00000026480	Ncf2	2.67253	5.69656	5.34426	5.71036	6.58164
ENSMUSG00000026494	Kif26b	0.349641	0.694405	0.380424	0.642679	0.652768
ENSMUSG00000026495	Efcab2	3.4752	1.03322	1.42549	1.10711	1.44147
ENSMUSG00000026527	Rgs7	0.527975	0.0515963	0.0389207	0.0272008	0.0314869
ENSMUSG00000026532	Spta1	0.320419	0.0936681	0.0353641	0.0209314	0.025786
ENSMUSG00000026535	Ifi202b	0.756724	0.136702	0.212692	0.0840844	0.049085
ENSMUSG00000026536	Ifi211	4.64539	19.4305	16.5116	17.0304	15.1757
ENSMUSG00000026548	Slamf9	5.46651	18.7507	12.2155	11.2716	6.99121
ENSMUSG00000026564	Dusp27	0.400458	0.047362	0.0229274	0.0131529	0.0285281
ENSMUSG00000026579	F5	3.42384	0.857071	1.14342	0.564843	1.3452
ENSMUSG00000026586	Prrx1	3.28852	4.24874	2.4994	4.12053	5.21467
ENSMUSG00000026587	Astn1	0.125169	0.0174736	0.0105072	0.012412	0.01698
ENSMUSG00000026589	Sec16b	2.24883	2.11207	1.36106	1.86968	1.77903
ENSMUSG00000026596	Abl2	12.1299	17.4932	16.0463	15.9077	16.0474
ENSMUSG00000026610	Esrrg	2.57494	0.61874	0.840466	0.572397	1.02017
ENSMUSG00000026611	Spata17	0.878129	0.318534	0.505106	0.552449	0.599292
ENSMUSG00000026621	Marc1	0.798445	0.273286	0.206228	0.265319	0.529647
ENSMUSG00000026627	Tmem206	2.9441	4.20733	4.1707	3.55373	3.63018
ENSMUSG00000026630	Batf3	0.699351	1.84891	1.16654	1.75797	1.1848
ENSMUSG00000026639	Lamb3	5.85426	20.0262	14.9666	13.0616	11.8059
ENSMUSG00000026640	Plxna2	10.0146	17.0414	19.8132	13.8354	14.3085
ENSMUSG00000026649	Cfap126	1.25943	0.453582	0.787976	0.67775	0.54286
ENSMUSG00000026650	Meig1	1.0382	0.400471	0.433767	0.522652	0.638401
ENSMUSG00000026655	Fam107b	1.55355	0.994356	0.978632	1.5843	1.45358
ENSMUSG00000026656	Fcgr2b	0.732992	1.25956	0.949348	1.58245	1.36465
ENSMUSG00000026669	Mcm10	0.391137	0.979586	0.630161	0.752563	0.678543
ENSMUSG00000026679	Enkur	4.86434	1.83739	2.59098	1.8952	2.62749
ENSMUSG00000026683	Nuf2	0.598853	1.46049	0.753907	0.684529	0.68906
ENSMUSG00000026687	Aldh9a1	15.294	26.6352	24.3063	17.3417	20.273
ENSMUSG00000026691	Fmo3	2.7641	0.968873	1.18639	1.076	1.57404
ENSMUSG00000026708	Cenpl	1.33189	2.67185	2.07858	1.87611	1.97088
ENSMUSG00000026712	Mrc1	15.2138	36.4324	36.7951	30.2253	22.9162
ENSMUSG00000026725	Tnn	2.2234	1.61884	1.34386	1.03697	1.5075
ENSMUSG00000026728	Vim	144.602	310.414	248.646	210.731	228.465
ENSMUSG00000026739	Bmi1	30.0031	36.9161	40.3134	33.4657	41.0429
ENSMUSG00000026748	Plxdc2	40.9202	50.4166	54.5452	29.6899	35.1544
ENSMUSG00000026749	Nek6	1.72994	2.68018	2.09212	2.83004	2.27989
ENSMUSG00000026764	Kif5c	0.96377	0.502545	0.369688	0.791047	1.17663
ENSMUSG00000026766	Mmadhc	1.57851	1.15742	0.934664	1.30506	1.07404
ENSMUSG00000026770	Il2ra	0.65656	2.07789	1.34359	2.0227	1.40473
ENSMUSG00000026775	Yme1l1	31.5407	39.234	41.399	32.9062	39.9309
ENSMUSG00000026786	Apbb1ip	1.97341	3.30573	2.82907	4.01128	3.70948
ENSMUSG00000026809	Spaca9	7.62434	4.73797	5.27116	3.32431	5.13808
ENSMUSG00000026810	Dpm2	7.21148	9.78826	10.7074	7.75438	8.31024
ENSMUSG00000026814	Eng	0.414541	0.257371	0.228583	0.311026	0.134765
ENSMUSG00000026817	Ak1	30.5236	16.9194	12.0201	14.0531	14.8514
ENSMUSG00000026819	Slc25a25	5.3188	6.33232	7.08229	6.97834	6.05209
ENSMUSG00000026821	Ralgds	10.3841	18.7015	16.2273	19.5699	16.3399
ENSMUSG00000026822	Lcn2	14.5185	587.85	463.824	530.69	467.362
ENSMUSG00000026825	Dnm1	0.65268	0.509816	0.317419	0.695602	0.40663
ENSMUSG00000026828	Galnt5	1.36483	0.427592	0.664866	0.495192	0.776107
ENSMUSG00000026834	Acvr1c	2.13215	0.0742631	0.0843567	0.0372384	0.0849161
ENSMUSG00000026837	Col5a1	12.3022	29.456	16.5574	15.0074	18.517
ENSMUSG00000026864	Hspa5	98.806	124.471	201.11	159.822	169.209
ENSMUSG00000026875	Traf1	6.25078	9.19461	9.58893	9.16432	8.16212
ENSMUSG00000026879	Gsn	1045.55	771.633	1046.02	463.548	570.134
ENSMUSG00000026890	Lhx6	0.800395	1.31899	1.59024	1.10173	1.21543
ENSMUSG00000026896	Ifih1	8.69783	21.5462	20.0244	15.4822	15.9327
ENSMUSG00000026904	Slc4a10	0.32302	0.27182	0.498399	0.188703	0.331767
ENSMUSG00000026915	Strbp	4.19526	2.58819	3.06328	3.17813	3.31875
ENSMUSG00000026923	Notch1	22.6474	24.3446	33.5828	23.4071	23.5427
ENSMUSG00000026930	Gpsm1	0.960248	0.532941	0.60804	0.825667	0.461658
ENSMUSG00000026956	Uap1l1	9.8109	20.2921	14.7175	17.4064	16.8721
ENSMUSG00000026958	Dpp7	5.74499	13.2444	12.1293	12.6333	12.6343
ENSMUSG00000026961	Lrrc26	30.3836	10.1323	13.4863	6.91301	13.2922
ENSMUSG00000026971	Itgb6	13.7672	48.2776	33.5694	35.0022	24.3771
ENSMUSG00000026979	Psd4	3.21893	5.10824	4.16843	5.94154	5.13503
ENSMUSG00000026981	Il1rn	1.08629	23.3531	13.2456	24.8776	22.8367
ENSMUSG00000026991	Pkp4	18.0458	18.4465	23.6232	16.7182	19.6754
ENSMUSG00000027012	Dync1i2	19.6329	27.5842	27.2097	21.4601	24.293
ENSMUSG00000027035	Cers6	12.1143	23.3612	21.5809	18.3659	21.4854
ENSMUSG00000027068	Dhrs9	1.40069	2.2392	2.9313	2.56575	4.57745
ENSMUSG00000027070	Lrp2	15.659	29.9933	34.3267	32.2194	30.9144
ENSMUSG00000027074	Slc43a3	64.2475	83.8782	93.0145	49.314	70.5546
ENSMUSG00000027078	Ube2l6	16.5318	50.0375	36.0178	31.0391	33.5674
ENSMUSG00000027079	Clp1	2.87054	4.49206	4.30996	2.91422	3.94173
ENSMUSG00000027087	Itgav	0.440933	0.593356	0.46745	0.817924	0.613714
ENSMUSG00000027111	Itga6	38.2979	54.6995	70.452	46.5331	45.3605
ENSMUSG00000027115	Kif18a	1.35946	1.91991	1.99108	1.23473	1.63505
ENSMUSG00000027164	Traf6	12.2072	18.4274	16.9814	13.9271	15.4274
ENSMUSG00000027184	Caprin1	40.8166	57.2372	58.4759	49.61	57.0793
ENSMUSG00000027186	Elf5	6.00785	4.24913	4.19684	3.20223	4.40689
ENSMUSG00000027188	Pamr1	4.53189	7.8438	6.92248	6.83228	8.07947
ENSMUSG00000027199	Gatm	3.04783	5.37929	3.54108	4.28652	2.18197
ENSMUSG00000027210	Meis2	4.27056	2.91027	2.96788	2.77079	2.44776
ENSMUSG00000027215	Cd82	0.556323	0.527512	0.33636	0.858669	0.713012
ENSMUSG00000027217	Tspan18	8.02236	6.39354	8.39366	5.64914	4.91918
ENSMUSG00000027220	Syt13	0.344644	0.62253	0.334554	0.81021	1.36413
ENSMUSG00000027221	Chst1	7.78915	6.39349	7.73264	4.25529	4.906
ENSMUSG00000027238	Frmd5	1.45139	0.839406	0.60095	1.32861	1.31918
ENSMUSG00000027239	Mdk	0.948827	3.89639	1.42662	2.40843	2.53441
ENSMUSG00000027244	Atg13	8.82101	12.8393	13.4043	9.67334	10.4637
ENSMUSG00000027248	Pdia3	101.247	157.038	181.341	124.291	166.832
ENSMUSG00000027254	Map1a	2.90988	1.7375	1.69042	1.68124	1.92927
ENSMUSG00000027273	Snap25	0.190005	0.00999326	0.0114325	0.00462806	0.00643184
ENSMUSG00000027293	Ehd4	67.5687	87.4902	94.8926	44.742	54.9724
ENSMUSG00000027296	Itpka	3.25513	1.87838	2.40621	2.09894	2.58026
ENSMUSG00000027298	Tyro3	7.14442	3.84779	4.67288	4.27367	5.54223
ENSMUSG00000027312	Atrn	12.4291	15.8744	16.9486	12.4588	13.5992
ENSMUSG00000027313	Chac1	1.89724	2.02557	2.54814	1.4465	2.11931
ENSMUSG00000027316	Gfra4	1.20261	0.236351	0.346088	0.310519	0.206972
ENSMUSG00000027318	Adam33	2.51426	0.848598	0.938233	1.32008	0.96334
ENSMUSG00000027322	Siglec1	3.48212	20.746	16.8305	13.8752	8.52192
ENSMUSG00000027326	Knl1	1.66821	3.34614	2.13223	1.91146	1.65585
ENSMUSG00000027327	1700037H04Rik	3.24181	3.88894	4.55205	3.22383	3.38798
ENSMUSG00000027330	Cdc25b	7.57875	12.2135	10.4811	8.81596	9.59307
ENSMUSG00000027332	Ivd	26.8424	18.9857	17.5387	13.8764	16.817
ENSMUSG00000027333	Smox	1.82195	2.46532	2.23276	3.44336	2.59179
ENSMUSG00000027339	Rassf2	6.62082	9.68232	11.1397	9.31842	9.35181
ENSMUSG00000027344	Fsip1	1.68314	0.915973	1.08161	1.01931	1.20896
ENSMUSG00000027351	Spred1	36.4008	58.0851	58.4357	56.3538	55.278
ENSMUSG00000027356	Fermt1	2.59296	1.50261	2.37906	2.89567	3.49363
ENSMUSG00000027359	Slc27a2	1.34442	0.529962	0.733214	0.67166	1.07841
ENSMUSG00000027366	Sppl2a	32.4796	51.3358	52.3538	43.8118	49.2322
ENSMUSG00000027375	Mal	8.6483	18.7354	16.7843	18.5586	15.5505
ENSMUSG00000027376	Prom2	0.597113	0.131908	0.175553	0.157956	0.0936481
ENSMUSG00000027377	Mall	3.67454	1.97677	1.98847	2.03195	2.88858
ENSMUSG00000027380	Acoxl	10.934	9.64991	15.7337	9.68377	8.38573
ENSMUSG00000027381	Bcl2l11	7.7632	10.9395	11.143	8.94647	10.0893
ENSMUSG00000027398	Il1b	1.04552	0.741839	1.9632	1.6586	1.7843
ENSMUSG00000027399	Il1a	1.29571	8.68539	4.83306	7.96719	5.67481
ENSMUSG00000027404	Snrpb	34.7803	45.1637	48.418	34.4505	37.338
ENSMUSG00000027408	Cpxm1	5.47147	17.0422	12.5581	16.9421	23.8907
ENSMUSG00000027422	Rrbp1	6.06866	6.56606	5.95226	8.66509	7.41695
ENSMUSG00000027423	Snx5	34.134	60.7637	51.1092	49.3845	53.4689
ENSMUSG00000027428	Rbbp9	10.4434	12.289	13.3532	8.64271	9.94803
ENSMUSG00000027435	Cd93	68.5039	146.879	152.978	73.8932	94.6733
ENSMUSG00000027445	Cst9	3.05921	0.86058	1.64122	0.906453	0.863719
ENSMUSG00000027446	Cstdc2	2.10054	2.62818	3.71705	1.9694	2.21048
ENSMUSG00000027447	Cst3	156.592	291.914	298.365	179.153	211.973
ENSMUSG00000027465	Tbc1d20	26.9278	44.2533	40.2211	37.5861	38.1553
ENSMUSG00000027466	Rbck1	19.2114	27.0986	26.3423	22.5721	22.5695
ENSMUSG00000027475	Kif3b	7.59359	11.0558	9.91693	9.09607	9.49382
ENSMUSG00000027483	Bpifa1	645.905	63.1629	57.3797	28.1664	71.7362
ENSMUSG00000027485	Bpifb1	63.2739	19.258	20.5834	14.7098	23.3238
ENSMUSG00000027488	Snta1	5.27693	6.0632	5.64405	3.38215	4.15055
ENSMUSG00000027496	Aurka	0.491509	0.996219	0.613111	0.540645	0.562382
ENSMUSG00000027500	Stmn2	3.78784	4.03258	4.12712	2.1978	2.85456
ENSMUSG00000027506	Tpd52	17.6298	21.9721	21.8006	22.9842	26.9726
ENSMUSG00000027513	Pck1	13.4871	0.368314	0.42826	0.0133624	0.196524
ENSMUSG00000027514	Zbp1	1.27675	10.5161	8.04525	9.08349	8.6754
ENSMUSG00000027520	Zdbf2	0.709853	0.224701	0.285296	0.153445	0.213325
ENSMUSG00000027530	Fabp12	0.589891	0.942305	1.32261	1.07389	1.26299
ENSMUSG00000027533	Fabp5	11.5611	56.8317	33.4269	48.0261	43.461
ENSMUSG00000027540	Ptpn1	11.9885	20.8465	20.9726	24.4516	22.0366
ENSMUSG00000027555	Car13	3.27981	7.20913	5.92315	7.12127	7.11147
ENSMUSG00000027559	Car3	148.389	1.50483	1.81804	0.397315	1.69288
ENSMUSG00000027562	Car2	18.0162	28.5666	27.6518	19.0815	18.1066
ENSMUSG00000027579	Srms	1.52288	1.3792	1.81424	1.0175	1.08818
ENSMUSG00000027580	Helz2	18.3146	32.9833	35.8621	30.5252	26.8077
ENSMUSG00000027599	Armc1	21.9178	27.1946	29.7633	21.9728	25.6566
ENSMUSG00000027605	Acss2	7.29763	2.19059	2.3787	1.98934	2.43383
ENSMUSG00000027611	Procr	1.05867	2.15538	1.55285	1.97833	2.84763
ENSMUSG00000027628	Aar2	7.84094	11.3783	12.072	9.59027	11.145
ENSMUSG00000027639	Samhd1	22.6409	46.2163	40.6096	37.7298	41.3873
ENSMUSG00000027641	Rbl1	3.23092	5.08364	4.70883	4.55674	5.04482
ENSMUSG00000027654	Fam83d	0.793711	1.47377	0.86796	0.483887	0.703179
ENSMUSG00000027656	Ccn5	13.6302	50.1246	22.5693	33.1131	28.7741
ENSMUSG00000027660	Skil	11.1891	18.6591	17.9978	17.9669	17.6104
ENSMUSG00000027665	Pik3ca	18.3221	22.2883	24.3197	20.1946	21.0163
ENSMUSG00000027669	Gnb4	6.02462	9.22012	8.47512	6.97951	6.66171
ENSMUSG00000027670	Ocstamp	0.0323626	0.230272	0.114052	0.242334	0.206197
ENSMUSG00000027673	Ndufb5	1.46952	0.930658	1.00766	0.960687	0.72511
ENSMUSG00000027674	Pex5l	0.238717	0.0493524	0.0575927	0.0855612	0.0576558
ENSMUSG00000027676	Ccdc39	1.11358	0.631709	0.641773	0.911719	0.872587
ENSMUSG00000027695	Pld1	3.34251	4.99987	4.35107	5.36455	4.40129
ENSMUSG00000027712	Anxa5	102.111	156.141	158.717	146.614	145.387
ENSMUSG00000027716	Trpc3	1.11846	1.72472	1.73528	1.12413	1.36443
ENSMUSG00000027737	Slc7a11	0.583404	5.0255	4.18967	10.0884	10.9019
ENSMUSG00000027750	Postn	35.5816	87.0535	75.9599	47.1	66.2079
ENSMUSG00000027765	P2ry1	2.77402	1.98991	2.74637	1.47726	2.2433
ENSMUSG00000027775	Mfsd1	38.0496	71.5821	63.4275	51.6534	65.2481
ENSMUSG00000027782	Kpna4	26.761	31.7633	35.7986	32.2385	35.177
ENSMUSG00000027792	Bche	7.48697	2.54816	2.46276	1.42939	1.79075
ENSMUSG00000027793	Ccna1	0.609875	1.46265	0.503957	0.642462	0.475961
ENSMUSG00000027796	Smad9	2.91529	2.1578	2.9474	1.36901	2.00807
ENSMUSG00000027797	Dclk1	2.28802	4.79369	3.474	5.42313	6.13755
ENSMUSG00000027805	Pfn2	7.73348	5.10079	5.1549	5.5516	6.44835
ENSMUSG00000027820	Mme	19.9874	28.8582	35.9653	28.5459	27.2083
ENSMUSG00000027831	Veph1	0.268466	1.27014	0.780087	0.331008	0.366198
ENSMUSG00000027832	Ptx3	0.114129	1.23042	0.517977	0.931522	0.830789
ENSMUSG00000027833	Shox2	0.841765	0.0254273	0.0141114	0	0.0412672
ENSMUSG00000027835	Pdcd10	22.8355	36.3118	36.3595	28.5385	32.4609
ENSMUSG00000027840	Wnt2b	0.927919	0.243156	0.472206	0.253059	0.434403
ENSMUSG00000027848	Olfml3	7.36147	15.455	10.4183	7.79936	7.74646
ENSMUSG00000027849	Syt6	0.16469	0.13798	0.0402154	0.0888106	0.079763
ENSMUSG00000027852	Nras	22.5298	35.0298	32.504	27.4991	29.1118
ENSMUSG00000027859	Ngf	0.518028	0.0884442	0.0334179	0.154661	0.0809096
ENSMUSG00000027861	Casq2	26.2274	0.964511	1.03512	0.75848	1.27809
ENSMUSG00000027864	Ptgfrn	34.4499	53.5141	61.6064	46.2963	47.1901
ENSMUSG00000027867	Spag17	3.03431	1.47988	1.86283	2.25027	2.07256
ENSMUSG00000027875	Hmgcs2	10.5266	6.64027	8.94383	2.75503	7.425
ENSMUSG00000027882	Stxbp3	16.7122	20.7704	21.6374	22.2734	20.6548
ENSMUSG00000027886	1700013F07Rik	0.798424	0.343708	0.465631	0.439012	0.552459
ENSMUSG00000027887	Sypl2	0.173265	0.0209848	0.0266982	0.0202922	0.0276599
ENSMUSG00000027894	Slc6a17	0.283041	0.114187	0.103237	0.129197	0.0942096
ENSMUSG00000027901	Dennd2d	0.622631	0.646928	0.429559	0.93209	0.701945
ENSMUSG00000027947	Il6ra	2.11414	1.7224	2.37225	1.48513	2.37356
ENSMUSG00000027951	Adar	6.32054	13.4123	12.3185	11.5022	9.98475
ENSMUSG00000027954	Efna1	27.844	46.7658	48.32	26.8132	32.5056
ENSMUSG00000027961	Lrrc39	0.478497	0.151638	0.0663418	0.150463	0.063728
ENSMUSG00000027983	Cyp2u1	2.08036	1.07897	0.891856	0.693027	0.883996
ENSMUSG00000027998	Plrg1	14.4789	20.2067	20.5222	13.4721	17.5573
ENSMUSG00000028005	Gucy1b1	48.2745	81.6794	78.3158	49.2423	56.7514
ENSMUSG00000028007	Snx7	5.373	13.5933	11.3411	13.0583	10.555
ENSMUSG00000028012	Rrh	0.124678	0.0173692	0.0469708	0.0978973	0.0429176
ENSMUSG00000028016	Ints12	1.59481	1.94048	2.152	1.77058	2.10773
ENSMUSG00000028023	Pitx2	0.136193	0.0135357	0.00569235	0.00506424	0.00838314
ENSMUSG00000028028	Alpk1	2.07467	2.67844	1.89769	3.59834	3.37142
ENSMUSG00000028031	Dkk2	0.40025	0.359291	0.21216	0.629573	0.866139
ENSMUSG00000028036	Ptgfr	3.86795	1.62089	2.16932	0.970772	1.38337
ENSMUSG00000028037	Ifi44	2.83448	21.3872	18.2255	12.6229	14.3779
ENSMUSG00000028048	Gba	12.3627	27.2865	21.2977	19.0814	20.9228
ENSMUSG00000028057	Rit1	16.3211	20.4944	23.9987	15.5538	17.75
ENSMUSG00000028063	Lmna	14.7288	24.6463	22.9239	21.0926	21.6782
ENSMUSG00000028064	Sema4a	7.40494	12.3883	11.457	15.5602	12.1898
ENSMUSG00000028071	Sh2d2a	0.527508	1.08786	0.843774	1.04512	0.815589
ENSMUSG00000028088	Fmo5	8.44908	7.00974	8.37307	4.57266	7.19136
ENSMUSG00000028098	Rnf115	8.98457	13.759	12.4888	11.3788	12.4351
ENSMUSG00000028111	Ctsk	15.8751	146.845	95.9129	142.582	134.98
ENSMUSG00000028125	Abca4	1.0044	0.885934	0.695339	0.655661	0.50448
ENSMUSG00000028127	Abcd3	18.3822	31.2263	28.2256	25.8721	27.7826
ENSMUSG00000028128	F3	1.82919	0.696248	0.762023	1.17664	1.16521
ENSMUSG00000028133	Rwdd3	0.502913	0.291691	0.238225	0.400581	0.339041
ENSMUSG00000028136	Snx27	10.5612	13.7978	13.9007	13.7382	15.2349
ENSMUSG00000028145	Them4	2.23673	1.95531	2.55281	1.39567	1.95597
ENSMUSG00000028149	Rap1gds1	15.0523	21.3963	21.6954	17.7274	17.9233
ENSMUSG00000028150	Rorc	0.34031	0.337352	0.0817093	0.324025	0.337076
ENSMUSG00000028158	Mttp	2.17798	1.21334	1.48082	1.18876	1.45968
ENSMUSG00000028163	Nfkb1	8.93666	11.5024	11.8978	12.8614	11.1059
ENSMUSG00000028164	Manba	1.77528	3.02096	2.70782	2.27754	2.30146
ENSMUSG00000028175	Depdc1a	0.51841	1.54681	0.742819	0.701155	0.898433
ENSMUSG00000028179	Cth	3.37529	3.85159	6.89681	4.16485	5.1692
ENSMUSG00000028182	Lrriq3	0.599832	0.277899	0.343562	0.336682	0.505892
ENSMUSG00000028191	Bcl10	10.5245	18.1781	17.8691	15.5567	17.139
ENSMUSG00000028194	Ddah1	7.13246	12.2563	14.4093	7.79266	9.06026
ENSMUSG00000028195	Ccn1	18.9802	16.1538	13.0806	9.90136	10.8727
ENSMUSG00000028197	Col24a1	0.066236	0.56855	0.22921	0.600317	0.574099
ENSMUSG00000028207	Asph	5.53871	2.9512	3.11071	3.33735	3.63215
ENSMUSG00000028214	Gem	2.87069	4.40789	4.48729	4.95179	4.92477
ENSMUSG00000028226	Mmp16	0.667628	0.412648	0.28136	0.259827	0.288037
ENSMUSG00000028234	Rps20	36.6781	50.2686	51.1861	38.1893	46.694
ENSMUSG00000028238	Atp6v0d2	6.32531	57.6628	42.8843	49.9402	44.0409
ENSMUSG00000028246	Faxc	0.5521	0.298077	0.257807	0.300842	0.305301
ENSMUSG00000028249	Sdcbp	63.4619	143.861	125.247	126.443	135.02
ENSMUSG00000028255	Clca1	0.741777	3.6865	6.42084	1.09352	0.871552
ENSMUSG00000028256	Odf2l	2.8311	2.18844	2.12543	2.61462	2.69373
ENSMUSG00000028266	Lmo4	15.8372	21.3991	23.3674	18.0813	18.986
ENSMUSG00000028268	Gbp3	8.04728	21.8372	21.2354	17.3275	24.6915
ENSMUSG00000028294	Cfap206	16.0077	7.82871	9.92712	8.57784	9.80303
ENSMUSG00000028327	Stra6l	0.18289	2.64858	1.25354	2.33458	2.17865
ENSMUSG00000028328	Tmod1	9.79953	7.34353	6.75376	4.47979	5.20052
ENSMUSG00000028337	Coro2a	4.57672	7.38954	6.77405	5.40756	7.44332
ENSMUSG00000028341	Nr4a3	5.0684	7.96889	7.81883	8.85496	6.30875
ENSMUSG00000028347	Tmeff1	10.8289	16.6494	16.9266	12.1495	11.193
ENSMUSG00000028351	Brinp1	0.667249	1.60067	1.10109	1.29131	1.08375
ENSMUSG00000028354	Fmn2	0.338359	0.124926	0.110668	0.135373	0.141266
ENSMUSG00000028362	Tnfsf8	0.828379	2.41154	1.7233	2.8244	1.66169
ENSMUSG00000028364	Tnc	0.0542268	0.119638	0.0391749	0.189847	0.104928
ENSMUSG00000028367	Txn1	86.593	165.727	140.312	120.642	152.724
ENSMUSG00000028370	Pappa	0.830028	1.2892	1.50423	0.886785	1.62714
ENSMUSG00000028381	Ugcg	20.5589	35.795	33.1462	40.1706	38.0764
ENSMUSG00000028389	Zfp37	2.80764	3.00286	3.96466	2.45692	3.64686
ENSMUSG00000028391	Wdr31	1.88523	1.05165	1.37918	1.27988	1.37443
ENSMUSG00000028396	2310002L09Rik	0.724806	0.0708265	0.0534776	0.0324974	0.0265978
ENSMUSG00000028399	Ptprd	0.411046	0.259227	0.203536	0.386233	0.278961
ENSMUSG00000028410	Dnaja1	14.0155	11.7234	21.5913	15.1929	14.5542
ENSMUSG00000028413	B4galt1	47.1212	81.9887	71.2204	66.5876	69.1172
ENSMUSG00000028417	Tal2	0.0746124	0.657162	0.232105	0.456609	0.503778
ENSMUSG00000028419	Chmp5	65.1738	82.6245	95.276	71.6077	84.4127
ENSMUSG00000028420	Tmem38b	7.99355	15.0189	12.8055	12.6136	13.3278
ENSMUSG00000028427	Aqp7	3.61291	0.0732446	0.0664417	0.0197664	0.0484627
ENSMUSG00000028434	Epb41l4b	10.0911	8.94968	10.7815	7.09199	9.76498
ENSMUSG00000028441	1110017D15Rik	9.60609	4.51246	6.18756	4.16533	5.68717
ENSMUSG00000028447	Dctn3	23.0274	36.6264	34.7754	23.4811	30.1693
ENSMUSG00000028457	Atp8b5	0.266841	0.520297	0.309736	0.61424	0.51628
ENSMUSG00000028459	Cd72	0.446276	1.1832	0.718153	1.04249	0.784461
ENSMUSG00000028464	Tpm2	6.66597	2.28753	2.00762	2.44225	2.04377
ENSMUSG00000028465	Tln1	62.8696	97.9863	105.428	75.7429	79.4857
ENSMUSG00000028466	Creb3	8.03708	11.3202	11.5307	9.78532	10.8517
ENSMUSG00000028475	Spaar	0.8253	1.07002	1.34253	1.55414	1.29897
ENSMUSG00000028476	Reck	17.9906	23.3406	25.4821	13.423	16.9464
ENSMUSG00000028478	Clta	19.6966	36.6343	31.6846	23.7112	28.977
ENSMUSG00000028480	Glipr2	8.73234	17.9405	19.6422	22.5176	20.95
ENSMUSG00000028487	Bnc2	1.63939	1.32935	1.09488	1.29269	1.46294
ENSMUSG00000028494	Plin2	27.0247	126.305	79.7257	63.0605	95.6659
ENSMUSG00000028495	Rps6	206.298	300.797	282.085	204.511	260.494
ENSMUSG00000028518	Prkaa2	22.0068	12.7067	12.9474	9.59449	11.4753
ENSMUSG00000028539	Artn	0.796321	1.14411	0.815771	1.70352	0.774433
ENSMUSG00000028546	Elavl4	0.270995	0.0170996	0.0272589	0.0201005	0.014709
ENSMUSG00000028577	Plaa	5.59089	7.56085	7.34717	7.1494	7.6741
ENSMUSG00000028581	Laptm5	22.0879	68.3908	47.4345	50.5412	48.4477
ENSMUSG00000028583	Pdpn	39.3827	113.615	85.1669	94.6928	83.0767
ENSMUSG00000028599	Tnfrsf1b	15.8802	60.3895	42.6297	57.6999	59.0049
ENSMUSG00000028600	Podn	11.7176	5.76884	5.30128	5.51684	5.13758
ENSMUSG00000028602	Tnfrsf8	0.242263	0.877961	0.522256	0.78731	0.762509
ENSMUSG00000028609	Magoh	29.8342	37.9368	43.1224	30.9927	37.5142
ENSMUSG00000028613	Lrp8	0.281267	0.78874	0.525727	0.848765	0.724338
ENSMUSG00000028619	Tceanc2	1.40343	2.02575	1.93785	1.53711	1.65986
ENSMUSG00000028633	Ctps	12.555	32.4292	26.6174	41.4105	29.5074
ENSMUSG00000028634	Hivep3	1.58146	1.76454	1.23087	2.27122	1.58443
ENSMUSG00000028641	P3h1	5.81187	10.6758	8.77254	7.02875	8.53999
ENSMUSG00000028654	Mycl	8.28605	6.53792	6.20931	3.43779	6.76069
ENSMUSG00000028655	Mfsd2a	1.70732	2.47265	3.92823	5.01196	5.33895
ENSMUSG00000028656	Cap1	44.2376	78.2745	72.2606	61.0258	64.6596
ENSMUSG00000028657	Ppt1	18.4238	30.4388	26.5032	21.4427	22.4633
ENSMUSG00000028664	Ephb2	0.753837	0.513568	0.402351	0.440037	0.568011
ENSMUSG00000028669	Pithd1	7.86402	11.3248	11.2947	7.43536	9.77372
ENSMUSG00000028673	Fuca1	8.9674	15.7373	14.766	13.2901	14.1143
ENSMUSG00000028675	Pnrc2	67.376	95.3401	91.295	71.5203	83.6539
ENSMUSG00000028680	Plk3	4.07322	7.29317	6.7933	9.50363	7.31181
ENSMUSG00000028691	Prdx1	132.366	291.299	221.939	213.102	299.316
ENSMUSG00000028692	Akr1a1	53.603	94.5461	83.8171	72.2315	77.552
ENSMUSG00000028703	Lrrc41	5.70292	8.87635	8.55147	6.97695	7.17014
ENSMUSG00000028713	Cyp4b1	208.936	124.836	210.636	93.0834	144.736
ENSMUSG00000028717	Tal1	5.24673	5.79338	7.5826	4.74448	4.57746
ENSMUSG00000028719	Cmpk1	34.9177	62.1275	53.6454	52.0139	53.6898
ENSMUSG00000028730	Cfap57	4.92915	2.36925	3.70174	2.30584	2.89101
ENSMUSG00000028744	Pqlc2	1.81412	2.58715	2.63447	2.44358	2.36909
ENSMUSG00000028757	Ddost	77.8469	112.855	114.886	86.3159	104.091
ENSMUSG00000028760	Eif4g3	2.14137	1.43991	1.57444	2.59098	1.5951
ENSMUSG00000028771	Ptpn12	31.0096	50.9077	55.4838	55.9469	51.8536
ENSMUSG00000028776	Tinagl1	17.2733	35.0556	52.919	19.5262	35.6921
ENSMUSG00000028779	Pef1	9.43293	14.4209	14.5739	11.0016	12.9436
ENSMUSG00000028780	Sema3c	106.878	237.192	286.818	162.72	160.412
ENSMUSG00000028782	Adgrb2	0.480097	0.171935	0.109834	0.208722	0.157253
ENSMUSG00000028789	Azin2	0.500147	1.02863	0.92617	1.27198	0.899383
ENSMUSG00000028793	Rnf19b	12.8866	20.8949	17.714	20.3462	21.5092
ENSMUSG00000028796	Phc2	13.4588	22.3561	24.515	18.5765	20.1922
ENSMUSG00000028803	Nipal3	4.562	5.73418	6.73768	3.67192	4.72244
ENSMUSG00000028821	Syf2	12.2459	14.6966	16.4346	9.52482	12.7543
ENSMUSG00000028822	Tmem50a	74.0306	131.803	122.36	75.6021	103.943
ENSMUSG00000028838	Extl1	1.76365	0.509425	0.394081	0.484304	0.617295
ENSMUSG00000028862	Map3k6	9.03488	17.0097	27.1326	11.489	15.9177
ENSMUSG00000028868	Wasf2	3.94904	2.60081	2.78082	4.13854	2.72922
ENSMUSG00000028874	Fgr	4.06437	10.8119	9.45158	12.3236	11.6342
ENSMUSG00000028882	Ppp1r8	8.3656	11.1326	11.3804	8.75364	10.418
ENSMUSG00000028885	Smpdl3b	1.17869	2.89052	2.03935	3.05726	3.79632
ENSMUSG00000028893	Sesn2	4.1914	7.77055	7.14198	5.89881	6.09985
ENSMUSG00000028906	Epb41	11.5299	13.5215	15.7393	9.47452	11.7917
ENSMUSG00000028909	Ptpru	12.3056	8.84061	10.7004	6.29979	9.73359
ENSMUSG00000028917	Plekhm2	9.12243	16.4447	14.2858	15.2352	14.3073
ENSMUSG00000028919	Arhgef19	4.39197	2.5571	2.84535	2.53684	3.60988
ENSMUSG00000028923	Necap2	9.19724	16.0543	13.0044	12.7745	11.8281
ENSMUSG00000028932	Psmc2	11.7786	18.2859	18.259	12.3419	15.3084
ENSMUSG00000028940	Hes2	0.822035	0.258397	0.431476	0.260792	0.318682
ENSMUSG00000028943	Espn	1.34299	0.573788	0.703375	0.635185	0.666796
ENSMUSG00000028944	Prkag2	0.437983	0.207017	0.230707	0.340333	0.313011
ENSMUSG00000028953	Abcf2	12.4571	18.1985	17.8802	13.6925	15.9559
ENSMUSG00000028955	Vamp3	56.7844	97.2256	83.5009	65.3802	76.4212
ENSMUSG00000028957	Per3	7.1383	10.7742	3.26966	4.11831	6.74788
ENSMUSG00000028965	Tnfrsf9	0.515482	9.63909	8.70736	16.698	10.1136
ENSMUSG00000028967	Errfi1	67.8615	100.878	125.126	94.4314	125.569
ENSMUSG00000028976	Slc2a5	0.574612	0.0524633	0.00763442	0.0334214	0.0273242
ENSMUSG00000028980	H6pd	36.433	66.9099	76.5217	48.9899	57.4163
ENSMUSG00000029005	Draxin	0.926751	0.270744	0.313198	0.24895	0.33161
ENSMUSG00000029026	Trp73	4.76858	2.59826	3.52061	3.33965	4.87336
ENSMUSG00000029030	Tprgl	52.1036	66.9072	76.2516	51.1558	59.7642
ENSMUSG00000029050	Ski	38.294	53.3356	54.0287	45.7406	42.7406
ENSMUSG00000029063	Nadk	51.5805	86.9978	85.2402	83.5361	82.3333
ENSMUSG00000029070	Mxra8	0.245713	0.0226496	0.0222408	0.0959149	0.0184034
ENSMUSG00000029073	Cptp	5.1414	7.82679	7.50768	6.65614	7.18794
ENSMUSG00000029075	Tnfrsf4	1.44095	3.90308	2.12489	3.79963	3.60664
ENSMUSG00000029076	Sdf4	22.2778	32.0316	32.4706	23.1966	26.3135
ENSMUSG00000029090	Adgra3	11.1292	12.553	16.5608	8.63938	11.4797
ENSMUSG00000029093	Sorcs2	0.193812	0.399859	0.239955	0.548052	0.407371
ENSMUSG00000029095	Ablim2	1.32238	0.598121	0.546549	0.61921	0.554614
ENSMUSG00000029096	Htra3	13.141	5.65474	4.8329	3.22388	4.36792
ENSMUSG00000029103	Lrpap1	11.1256	20.5641	16.1916	11.7991	12.3656
ENSMUSG00000029108	Pcdh7	0.839127	0.655295	0.420701	0.668115	0.946018
ENSMUSG00000029120	Ppp2r2c	0.711408	0.130034	0.3484	0.357895	0.457137
ENSMUSG00000029122	Evc	2.56026	1.91772	1.88645	1.53027	1.80641
ENSMUSG00000029126	Nsg1	4.01465	5.47829	7.41138	4.22705	5.57157
ENSMUSG00000029135	Fosl2	10.4153	13.9635	15.2139	18.8895	15.1098
ENSMUSG00000029155	Spata18	34.1145	17.0262	22.0377	18.7995	22.5123
ENSMUSG00000029163	Emilin1	8.36588	18.7445	15.3065	13.3741	13.5893
ENSMUSG00000029167	Ppargc1a	3.57321	1.3464	1.38436	1.09803	1.5455
ENSMUSG00000029168	Dpysl5	1.96262	1.15203	1.8612	0.59251	1.1845
ENSMUSG00000029175	Slc35f6	5.79412	11.2735	8.61902	7.59516	8.13685
ENSMUSG00000029182	1700001C02Rik	1.62024	0.53655	0.731709	0.595649	0.808189
ENSMUSG00000029188	Slc34a2	409.41	1350.51	1336.67	1161.51	1210.57
ENSMUSG00000029189	Sel1l3	0.676384	1.2389	1.13707	1.33907	1.25276
ENSMUSG00000029192	Tbc1d14	7.97287	11.6116	11.9505	11.4225	11.2834
ENSMUSG00000029193	Cckar	31.9009	13.2735	17.3133	12.2318	23.079
ENSMUSG00000029195	Klb	1.97826	0.0609114	0.0652749	0.0491653	0.0819777
ENSMUSG00000029228	Lnx1	0.482927	0.109575	0.209171	0.211003	0.199646
ENSMUSG00000029233	Srd5a3	6.13655	9.73552	8.67516	7.86157	8.66687
ENSMUSG00000029249	Rest	13.4805	18.095	18.0017	17.4155	17.3329
ENSMUSG00000029260	Ugt2b34	0.23458	0.0755766	0.0374333	0.0185626	0.153254
ENSMUSG00000029265	Dr1	27.6153	39.4726	40.6584	36.0113	37.8656
ENSMUSG00000029273	Sult1d1	31.1579	6.42322	8.96451	2.52268	7.49506
ENSMUSG00000029279	Brdt	0.809608	0.761333	0.574291	0.461916	0.597869
ENSMUSG00000029287	Tgfbr3	10.4367	11.2773	12.1078	5.39777	9.427
ENSMUSG00000029304	Spp1	23.4061	682.839	258.07	489.623	495.352
ENSMUSG00000029313	Aff1	9.46372	12.6617	12.7753	11.7858	11.5911
ENSMUSG00000029322	Plac8	21.2634	52.4853	49.2399	49.0574	62.0196
ENSMUSG00000029334	Prkg2	5.66515	5.98056	6.03554	2.49701	3.89048
ENSMUSG00000029338	Antxr2	2.41222	1.66703	1.73208	1.88075	1.81836
ENSMUSG00000029344	Tpst2	11.9934	16.8733	17.8231	12.059	12.6913
ENSMUSG00000029359	Tesc	0.605791	0.225957	0.157121	0.483178	0.235553
ENSMUSG00000029361	Nos1	0.108942	0.00378688	0.00950393	0.0238978	0.0130188
ENSMUSG00000029364	Wsb2	15.5404	24.5513	22.6112	22.0022	22.6387
ENSMUSG00000029366	Dck	1.87621	3.65198	3.3522	3.40806	3.255
ENSMUSG00000029371	Cxcl5	1.87401	9.41074	19.2998	62.6443	23.8226
ENSMUSG00000029372	Ppbp	130.555	14.6917	18.854	5.61521	13.0913
ENSMUSG00000029373	Pf4	61.2167	18.2765	22.3244	19.0015	19.0481
ENSMUSG00000029378	Areg	2.08702	2.83439	3.90976	4.57108	2.67386
ENSMUSG00000029379	Cxcl3	0.0998626	0.767761	0.910855	2.52891	2.57217
ENSMUSG00000029380	Cxcl1	0.8387	1.53557	1.66291	4.85102	2.34779
ENSMUSG00000029385	Ccng2	13.7283	17.989	21.9951	13.7452	16.9337
ENSMUSG00000029401	Rilpl2	3.59777	10.1339	6.39144	6.23285	7.38599
ENSMUSG00000029414	Kntc1	0.883698	1.60242	1.01385	1.15687	1.15185
ENSMUSG00000029417	Cxcl9	0.824641	10.3321	5.23294	8.11867	7.22168
ENSMUSG00000029434	Vps33a	15.0891	21.2943	20.0128	16.9434	17.3132
ENSMUSG00000029455	Aldh2	56.6025	43.367	55.0844	33.6228	40.5454
ENSMUSG00000029461	Fam168a	0.766613	0.631921	0.521161	0.732624	0.519606
ENSMUSG00000029464	Gpn3	6.40681	9.22677	10.5154	7.03333	9.42179
ENSMUSG00000029467	Atp2a2	357.85	92.8333	118.057	96.0609	108.508
ENSMUSG00000029470	P2rx4	1.99054	2.2493	2.00864	3.26792	2.51841
ENSMUSG00000029484	Anxa3	50.0959	99.3977	94.3123	78.4088	75.8881
ENSMUSG00000029490	Mfsd7a	1.44783	2.37715	1.60563	2.41407	2.00074
ENSMUSG00000029501	Ankle2	11.8667	15.79	15.7351	11.9872	13.6879
ENSMUSG00000029516	Cit	0.885391	0.920507	0.810929	0.865284	0.574385
ENSMUSG00000029518	Rab35	8.84577	16.2446	16.3927	10.345	12.4522
ENSMUSG00000029530	Ccr9	0.421975	0.690177	0.665956	0.907911	0.714703
ENSMUSG00000029553	Tfec	0.607723	2.85146	2.53605	3.28927	2.39242
ENSMUSG00000029561	Oasl2	5.71626	21.3166	18.112	16.2877	15.0052
ENSMUSG00000029569	Tmem168	19.9269	32.0241	29.3514	24.4783	28.3127
ENSMUSG00000029571	Tmem106b	54.8305	79.6594	77.217	52.0299	72.5497
ENSMUSG00000029578	Wipi2	8.98703	12.254	12.0989	9.81779	10.2849
ENSMUSG00000029580	Actb	1070.74	1918.22	1810.58	1570.41	1537.31
ENSMUSG00000029581	Fscn1	3.94803	17.1232	12.8773	16.7477	13.5098
ENSMUSG00000029598	Plbd2	5.70143	9.97991	9.05653	7.53807	7.49195
ENSMUSG00000029599	Ddx54	3.73596	5.36277	5.41094	4.87387	5.13768
ENSMUSG00000029601	Iqcd	0.737682	0.195429	0.257952	0.347096	0.501157
ENSMUSG00000029602	Rasal1	0.645518	0.297254	0.242698	0.655351	0.444784
ENSMUSG00000029605	Oas1b	2.46678	6.76035	6.44669	6.75878	5.63107
ENSMUSG00000029621	Arpc1a	34.4779	50.3077	49.9658	36.6188	43.2929
ENSMUSG00000029622	Arpc1b	12.057	25.7777	24.0259	24.3849	22.6442
ENSMUSG00000029640	Usp12	12.0273	16.9446	16.9543	15.9738	15.3702
ENSMUSG00000029641	Rasl11a	11.9462	11.5812	20.1929	11.9881	11.7247
ENSMUSG00000029648	Flt1	20.4413	21.471	29.0883	18.5501	22.1598
ENSMUSG00000029651	Mtus2	3.85447	0.866536	0.857865	0.870527	0.960899
ENSMUSG00000029657	Hsph1	20.6695	11.5865	32.4603	17.2288	23.0767
ENSMUSG00000029658	Wdr95	0.824188	0.691597	0.736257	1.46899	1.4209
ENSMUSG00000029659	Medag	1.05598	0.300368	0.440005	0.565332	0.534242
ENSMUSG00000029661	Col1a2	34.1497	93.9653	51.0835	57.1164	64.1179
ENSMUSG00000029664	Tfpi2	1.30616	4.68871	3.69716	3.11576	3.24678
ENSMUSG00000029669	Tspan12	0.587554	0.343362	0.284451	0.230264	0.326268
ENSMUSG00000029673	Auts2	1.09151	0.501987	0.452965	0.5345	0.476456
ENSMUSG00000029685	Asb15	0.578833	0.100439	0.0806225	0.0384969	0.0453234
ENSMUSG00000029710	Ephb4	34.3741	62.792	69.4598	42.952	48.4601
ENSMUSG00000029713	Gnb2	42.9032	68.2337	66.8074	53.2027	55.7671
ENSMUSG00000029718	Pcolce	0.64122	0.327601	0.283338	0.566548	0.319043
ENSMUSG00000029727	Cyp3a13	2.0446	0.888367	1.0036	0.733327	1.08608
ENSMUSG00000029729	Zkscan1	17.3769	24.6121	23.7676	17.8928	22.1103
ENSMUSG00000029752	Asns	9.66346	11.0384	13.8427	9.39968	12.5403
ENSMUSG00000029757	Dync1i1	1.86392	0.688836	0.772948	1.02483	1.15905
ENSMUSG00000029761	Cald1	0.638962	0.523177	0.376212	0.702717	0.562947
ENSMUSG00000029762	Akr1b8	9.4213	20.1423	12.93	20.6972	17.6485
ENSMUSG00000029771	Irf5	8.35386	18.4747	12.5775	17.5703	13.3052
ENSMUSG00000029777	Gars	19.4084	29.9609	28.4401	24.854	26.5478
ENSMUSG00000029778	Adcyap1r1	2.60426	0.563083	0.55556	0.715841	0.767571
ENSMUSG00000029787	Avl9	18.8261	24.5732	26.105	21.2262	24.5502
ENSMUSG00000029797	Sspo	0.43013	0.247968	0.248127	0.466538	0.362127
ENSMUSG00000029798	Herc6	1.17485	2.60213	2.87705	2.71628	2.41058
ENSMUSG00000029802	Abcg2	7.28682	12.8889	10.4468	6.60313	8.30521
ENSMUSG00000029810	Tmem176b	1.13681	2.19686	1.86517	2.18991	2.33402
ENSMUSG00000029811	Aoc1	2.17913	2.51966	2.05142	2.05289	4.47692
ENSMUSG00000029816	Gpnmb	2.64175	88.4426	31.9382	56.6278	68.5734
ENSMUSG00000029826	Zc3hav1	25.4378	42.2208	44.5477	32.7634	37.1557
ENSMUSG00000029832	Nfe2l3	0.98077	0.401755	0.463005	0.372213	0.482044
ENSMUSG00000029838	Ptn	1.10462	0.318523	0.371139	0.225493	0.439824
ENSMUSG00000029843	Slc13a4	0.504243	1.9717	1.27662	1.06644	0.777489
ENSMUSG00000029847	Slc23a4	0.363245	0.155674	0.109637	0.156917	0.170699
ENSMUSG00000029862	Clcn1	0.513856	0.0999554	0.0760606	0.0967721	0.127919
ENSMUSG00000029863	Casp2	8.15857	10.7292	10.473	7.65489	8.56565
ENSMUSG00000029864	Gstk1	30.8335	20.4092	24.275	11.9432	18.4129
ENSMUSG00000029868	Trpv6	0.997866	2.78664	2.22112	2.37616	2.09685
ENSMUSG00000029869	Ephb6	3.49895	2.42364	2.22041	1.80695	2.25993
ENSMUSG00000029913	Prdm5	1.597	1.25552	1.03753	1.27658	1.37711
ENSMUSG00000029915	Clec5a	0.745156	8.8953	5.18623	9.67873	7.50629
ENSMUSG00000029920	Smarcad1	6.58197	7.82944	8.1829	7.49376	7.79531
ENSMUSG00000029998	Pcyox1	24.664	44.4164	35.8134	30.1069	30.1869
ENSMUSG00000030004	Nat8	0.753845	0.499633	0.156824	0.708056	0.83352
ENSMUSG00000030019	Fbxl14	14.4363	18.1463	18.951	15.029	17.6906
ENSMUSG00000030022	Adamts9	0.623245	0.411275	0.422928	0.690673	0.478426
ENSMUSG00000030029	Lrig1	0.724227	0.454935	0.401098	0.691322	0.489526
ENSMUSG00000030043	Tacr1	1.15645	0.702086	0.986456	0.99553	1.87625
ENSMUSG00000030047	Arhgap25	2.27089	4.02308	3.28246	3.65506	3.38939
ENSMUSG00000030054	Gp9	15.9283	2.38869	3.0165	0.801572	1.60331
ENSMUSG00000030059	Tmf1	19.0608	23.7651	24.8793	20.4418	21.6097
ENSMUSG00000030062	Rpn1	33.2977	40.9039	47.2948	34.0149	42.5798
ENSMUSG00000030077	Chl1	0.0273455	0.125109	0.0797679	0.387784	0.205837
ENSMUSG00000030087	Klf15	26.4903	21.1174	34.1104	14.1246	25.255
ENSMUSG00000030092	Cntn6	0.138159	0.0298565	0.0495046	0.0310779	0.0500267
ENSMUSG00000030096	Slc6a6	0.595918	1.1809	0.776343	1.21726	1.10401
ENSMUSG00000030098	Grip2	0.457991	0.149879	0.152111	0.1888	0.264871
ENSMUSG00000030101	Sumf1	11.7998	18.258	16.7419	16.1819	16.07
ENSMUSG00000030102	Itpr1	2.23702	1.55155	1.61992	2.32409	1.91074
ENSMUSG00000030103	Bhlhe40	0.917043	1.61748	1.17754	2.64729	1.55647
ENSMUSG00000030104	Edem1	36.182	55.6986	59.6314	62.3822	60.2674
ENSMUSG00000030105	Arl8b	31.6602	51.779	48.5168	42.6015	49.2962
ENSMUSG00000030108	Slc6a13	0.291534	0.0350107	0.0212914	0.0188725	0.0776628
ENSMUSG00000030109	Slc6a12	0.0695978	0.696055	0.297627	0.673428	1.20357
ENSMUSG00000030110	Ret	1.41408	2.56131	2.33878	2.61838	2.39827
ENSMUSG00000030114	Klrg1	0.168145	2.25131	1.70919	1.67575	1.70375
ENSMUSG00000030116	Mfap5	10.5149	41.9302	19.5353	17.8719	19.4154
ENSMUSG00000030117	Gdf3	0.0368915	0.652993	0.33404	0.592735	1.00997
ENSMUSG00000030126	Tmcc1	5.61318	7.73723	7.118	7.78945	8.12078
ENSMUSG00000030142	Clec4e	0.985863	11.3102	7.8285	17.6298	21.47
ENSMUSG00000030144	Clec4d	1.4854	7.43504	7.51826	10.3158	15.0236
ENSMUSG00000030148	Clec4a2	0.946724	3.53837	2.32612	1.96859	2.54367
ENSMUSG00000030149	Klrk1	0.837213	2.34879	2.28716	1.82057	1.52019
ENSMUSG00000030154	Klrb1f	0.929664	1.66959	1.67186	1.49318	1.62649
ENSMUSG00000030162	Olr1	0.982639	4.23418	3.68184	4.287	3.30784
ENSMUSG00000030165	Klrd1	2.25203	4.9022	4.39488	3.66858	3.1849
ENSMUSG00000030167	Klrc1	1.31826	4.84394	4.51775	2.95597	3.13846
ENSMUSG00000030187	Klra2	1.0002	1.78082	2.42705	1.92086	3.15806
ENSMUSG00000030199	Etv6	3.40299	3.40695	2.56962	5.65971	3.64712
ENSMUSG00000030208	Emp1	43.95	88.099	88.7359	63.8592	73.3068
ENSMUSG00000030209	Grin2b	0.0284467	0.000677683	0.00105474	0	0.00472686
ENSMUSG00000030217	Art4	8.92851	16.6105	10.6766	8.56424	9.86074
ENSMUSG00000030218	Mgp	382.921	1028.06	662.159	441.842	607.685
ENSMUSG00000030222	Rerg	4.89437	8.88056	9.88275	6.64329	7.20809
ENSMUSG00000030224	Strap	34.2375	44.1884	48.4233	39.0846	43.8156
ENSMUSG00000030225	Dera	1.92363	3.84467	2.8944	2.83587	2.7961
ENSMUSG00000030226	Lmo3	0.089507	0	0.0115894	0	0.0166627
ENSMUSG00000030228	Pik3c2g	0.305383	0.380573	0.500251	0.403573	0.34566
ENSMUSG00000030237	Slco1a4	0.499202	0.074716	0.0419188	0.00504559	0.0325037
ENSMUSG00000030246	Ldhb	132.872	52.5271	79.0305	48.7154	58.9541
ENSMUSG00000030256	Bhlhe41	1.06542	2.01185	1.30814	1.96407	2.18731
ENSMUSG00000030278	Cidec	15.7024	2.8955	4.30916	0.815479	1.70924
ENSMUSG00000030286	Emc3	16.8095	24.6972	24.4714	18.0281	21.0897
ENSMUSG00000030302	Atp2b2	2.17704	0.707932	0.564931	0.456506	0.713305
ENSMUSG00000030315	Vgll4	3.54134	2.65856	2.88203	3.47821	2.51238
ENSMUSG00000030317	Timp4	1.52811	1.07994	0.890489	1.01697	1.91277
ENSMUSG00000030319	Cand2	2.84772	1.44037	0.992599	1.21931	1.18201
ENSMUSG00000030325	Klrb1c	0.44616	1.30666	1.2628	0.835523	0.786529
ENSMUSG00000030337	Vamp1	1.74417	1.49979	1.20448	1.6517	1.1114
ENSMUSG00000030339	Ltbr	22.3945	41.9528	38.9059	32.4219	33.25
ENSMUSG00000030346	Rad51ap1	0.40137	0.898077	0.440955	0.545589	0.549381
ENSMUSG00000030350	Prmt8	0.508563	2.48696	1.75457	1.50693	1.60367
ENSMUSG00000030352	Tspan9	37.1749	55.0079	68.4927	40.3276	47.5898
ENSMUSG00000030359	Pzp	0.462076	0.100539	0.147215	0.123408	0.399175
ENSMUSG00000030361	Klrb1a	0.139761	0.329036	0.537423	0.209372	0.294942
ENSMUSG00000030374	Strn4	11.4228	15.6382	15.4738	12.8447	13.4184
ENSMUSG00000030393	Zik1	1.41394	1.71503	1.90321	0.977924	1.47377
ENSMUSG00000030409	Dmpk	10.945	4.79429	3.53068	4.03259	2.91578
ENSMUSG00000030413	Pglyrp1	5.2217	10.9442	10.6516	8.85414	13.1043
ENSMUSG00000030451	Herc2	17.2148	19.0832	22.2908	20.1874	20.1689
ENSMUSG00000030465	Psd3	2.22899	1.25837	1.10856	1.48043	1.38993
ENSMUSG00000030474	Siglece	1.32139	3.22223	2.92023	2.38598	3.14225
ENSMUSG00000030483	Cyp2b10	131.137	185.819	220.743	105.421	200.048
ENSMUSG00000030493	Faap24	2.91223	5.57104	4.54107	3.30551	4.41116
ENSMUSG00000030494	Rhpn2	6.55835	4.97812	5.91736	3.48451	4.45634
ENSMUSG00000030495	Slc7a10	2.16405	0.956342	1.06395	0.453953	0.514091
ENSMUSG00000030510	Cers3	0.262592	0.732188	0.354526	0.518218	0.235615
ENSMUSG00000030516	Tjp1	34.0289	43.4519	45.5052	32.761	34.0161
ENSMUSG00000030519	Apba2	0.160751	0.508271	0.309769	0.410341	0.554687
ENSMUSG00000030525	Chrna7	0.673993	1.08896	1.76497	2.46972	1.49055
ENSMUSG00000030546	Plin1	11.7435	0.16502	0.121393	0.0473807	0.0686749
ENSMUSG00000030551	Nr2f2	1.02645	0.739564	0.534178	0.876114	0.685595
ENSMUSG00000030560	Ctsc	0.606751	1.22151	1.1395	1.12727	1.0077
ENSMUSG00000030562	Nox4	11.4895	23.4567	22.4663	15.121	23.1432
ENSMUSG00000030591	Psmd8	16.9205	35.1589	25.3198	23.3038	24.2846
ENSMUSG00000030595	Nfkbib	1.25583	2.27193	2.2912	2.15861	2.09893
ENSMUSG00000030602	Pak4	10.2992	13.287	17.7391	10.1236	11.8845
ENSMUSG00000030603	Psmc4	19.2381	31.5931	28.4738	21.8179	24.4394
ENSMUSG00000030605	Mfge8	33.0907	65.1036	65.8319	43.6283	54.354
ENSMUSG00000030621	Me3	0.279771	0.127416	0.105005	0.0973816	0.156628
ENSMUSG00000030650	Tmc5	1.77459	3.37903	2.84923	5.42412	6.11226
ENSMUSG00000030654	Arl6ip1	100.148	173.988	167.805	138.849	144.939
ENSMUSG00000030657	Xylt1	1.35423	1.80953	1.61806	2.42303	2.40517
ENSMUSG00000030659	Nucb2	3.58606	5.05336	5.62273	6.15857	4.76456
ENSMUSG00000030660	Pik3c2a	0.6145	0.649735	0.606657	1.00229	0.717132
ENSMUSG00000030666	Calcb	1.19741	0.449207	0.785037	0.391999	0.365924
ENSMUSG00000030681	Mvp	4.36223	6.46857	6.59824	6.91294	6.71117
ENSMUSG00000030697	Ppp4c	13.6798	23.149	20.0913	16.7752	19.4432
ENSMUSG00000030711	Sult1a1	36.7776	59.9007	58.7248	26.4311	38.7514
ENSMUSG00000030737	Slco2b1	0.228971	0.0635238	0.141244	0.116365	0.0615383
ENSMUSG00000030738	Eif3c	44.4475	63.428	62.074	43.4607	50.5953
ENSMUSG00000030744	Rps3	35.3884	68.9291	54.6972	36.2285	54.1807
ENSMUSG00000030747	Dgat2	41.1587	6.34688	6.06815	3.98232	5.80138
ENSMUSG00000030754	Copb1	40.4682	56.9206	58.0733	46.3988	53.5363
ENSMUSG00000030760	Acer3	5.84224	8.01932	8.97533	7.87346	7.90905
ENSMUSG00000030761	Myo7a	3.26615	6.71297	5.82237	6.55292	6.19107
ENSMUSG00000030768	Disp1	3.05921	2.3013	2.02338	2.03026	2.04021
ENSMUSG00000030785	Cox6a2	8.12972	0.731604	1.42649	0.892318	0.620715
ENSMUSG00000030786	Itgam	1.46499	2.55993	1.39018	3.30497	2.75885
ENSMUSG00000030787	Lyve1	56.9714	62.5462	121.001	36.2026	70.4246
ENSMUSG00000030788	Rnf141	16.2526	18.7747	21.7161	14.5021	17.0186
ENSMUSG00000030789	Itgax	7.11334	37.1129	30.2389	32.4722	26.2538
ENSMUSG00000030800	Prss8	19.9866	26.8265	27.5255	15.6292	21.5717
ENSMUSG00000030806	Stx1b	0.620414	0.156712	0.192185	0.22042	0.21743
ENSMUSG00000030824	Nucb1	10.105	15.6918	14.7337	10.0206	12.5745
ENSMUSG00000030852	Tacc2	0.747658	0.480739	0.449018	0.64199	0.491087
ENSMUSG00000030865	Chp2	3.21044	2.40098	1.9664	1.42417	1.04368
ENSMUSG00000030889	Vwa3a	5.99044	3.32327	3.72597	4.73709	4.33442
ENSMUSG00000030894	Tpp1	26.9435	46.3344	40.4951	36.4107	36.7803
ENSMUSG00000030921	Trim30a	0.939862	1.81051	2.09594	2.23902	1.79963
ENSMUSG00000030935	Acsm3	0.468183	0.161724	0.106838	0.109677	0.138712
ENSMUSG00000030954	Gp2	4.3323	14.6746	11.9624	16.8158	28.4234
ENSMUSG00000030966	Trim21	7.24629	12.2621	12.1184	8.9572	10.8575
ENSMUSG00000030970	Ctbp2	12.3964	14.7251	18.8843	14.0238	15.6996
ENSMUSG00000030972	Acsm5	0.227173	0.0185602	0.0418968	0.0196153	0.0804535
ENSMUSG00000030987	Stim1	1.17726	0.807731	0.722406	0.935732	0.708113
ENSMUSG00000031007	Atp6ap2	44.2376	85.5877	78.4815	77.8537	81.8634
ENSMUSG00000031027	Stk33	6.54637	1.93486	3.74384	2.37069	3.4335
ENSMUSG00000031070	Mrgprf	2.97569	1.52542	1.68646	1.16029	1.49172
ENSMUSG00000031089	Slc6a14	21.844	51.8988	40.4367	37.0555	34.718
ENSMUSG00000031111	Igsf1	0.75245	0.135718	0.147066	0.0847517	0.110383
ENSMUSG00000031112	Stk26	7.38014	3.52509	4.07663	3.01416	3.69744
ENSMUSG00000031148	Gpkow	16.7796	21.8616	23.4319	18.9875	20.2361
ENSMUSG00000031162	Gata1	0.634868	0.204432	0.218128	0.0647935	0.170831
ENSMUSG00000031169	Porcn	9.6416	8.56144	6.74122	7.94142	8.16046
ENSMUSG00000031170	Slc38a5	8.00367	12.3014	12.2007	4.82467	5.97975
ENSMUSG00000031171	Ftsj1	3.49523	4.41512	4.66338	3.59399	4.38008
ENSMUSG00000031173	Otc	0.299141	0.194757	0.71485	0.189683	0.514955
ENSMUSG00000031176	Dynlt3	58.9056	82.1745	81.7997	65.9082	72.7645
ENSMUSG00000031204	Asb12	0.244235	0	0	0.00715789	0
ENSMUSG00000031209	Heph	3.31789	5.09477	4.36258	2.78727	2.88667
ENSMUSG00000031210	Gpr165	0.120592	0.0267381	0.0137075	0	0.0105154
ENSMUSG00000031216	Stard8	23.058	30.6658	36.2431	18.4692	21.6193
ENSMUSG00000031217	Efnb1	21.459	28.1844	38.1303	24.1477	27.1066
ENSMUSG00000031232	Magt1	32.0865	37.5816	47.5806	38.3238	45.6152
ENSMUSG00000031239	Itm2a	9.97537	24.1356	15.8495	15.9646	11.5563
ENSMUSG00000031253	Srpx2	1.60897	3.60717	2.14175	1.61146	1.9805
ENSMUSG00000031257	Nox1	0.0964412	0.247577	0.283917	0.162958	0.152878
ENSMUSG00000031262	Cenpi	0.965597	1.88404	1.18673	1.1767	1.14288
ENSMUSG00000031273	Col4a6	4.83907	2.10548	2.46696	1.81161	1.56728
ENSMUSG00000031274	Col4a5	1.57725	0.82146	0.922953	0.80013	0.852876
ENSMUSG00000031278	Acsl4	55.8739	101.177	104.986	102.899	105.785
ENSMUSG00000031283	Chrdl1	5.4267	3.48282	5.25821	1.91609	3.66125
ENSMUSG00000031312	Itgb1bp2	2.49007	0.764779	0.654737	0.808993	0.614363
ENSMUSG00000031337	Mtm1	4.57865	7.23734	6.04308	5.63787	6.51883
ENSMUSG00000031340	Gabre	3.14429	1.21011	1.61423	1.44231	1.73591
ENSMUSG00000031344	Gabrq	1.16892	0.270102	0.5189	0.153205	0.354652
ENSMUSG00000031351	Zfp185	6.87334	6.69661	5.97224	4.32562	4.54952
ENSMUSG00000031357	Syap1	28.8386	41.4539	41.4099	33.5269	37.4325
ENSMUSG00000031367	Ap1s2	12.7809	23.4268	23.1048	15.3379	19.2366
ENSMUSG00000031375	Bgn	63.0675	124.933	94.7767	84.525	84.7165
ENSMUSG00000031377	Bmx	6.02136	2.91478	3.35354	2.70864	3.64087
ENSMUSG00000031379	Pir	3.19944	1.84215	1.85074	1.73113	1.89947
ENSMUSG00000031381	Piga	3.88673	4.98344	5.59491	5.43933	4.68763
ENSMUSG00000031387	Renbp	6.24173	12.9956	10.1766	11.6922	10.7576
ENSMUSG00000031425	Plp1	2.39307	0.414771	0.369468	0.513707	0.465957
ENSMUSG00000031431	Tsc22d3	82.9899	115.675	159.549	79.4924	111.554
ENSMUSG00000031441	Atp11a	1.55172	1.75902	1.80161	3.11521	2.17808
ENSMUSG00000031442	Mcf2l	0.937705	0.739221	0.623142	1.22219	0.701004
ENSMUSG00000031443	F7	2.89074	16.5935	12.8489	13.4149	12.6824
ENSMUSG00000031444	F10	0.707335	6.18138	4.32723	6.80977	6.91343
ENSMUSG00000031445	Proz	1.024	3.49159	3.59501	3.93734	3.47411
ENSMUSG00000031447	Lamp1	145.477	302.518	267.287	185.917	226.072
ENSMUSG00000031489	Adrb3	0.230943	0.0513911	0.0867123	0.0677959	0.0624135
ENSMUSG00000031490	Eif4ebp1	7.0433	7.84102	8.13035	4.87476	6.35401
ENSMUSG00000031494	Cd209a	7.254	3.1982	6.39087	2.70285	3.2936
ENSMUSG00000031497	Tnfsf13b	0.896391	1.2029	1.00919	1.5789	1.34759
ENSMUSG00000031502	Col4a1	51.8579	185.743	146	108.514	94.0791
ENSMUSG00000031503	Col4a2	42.6457	146.972	121.352	91.893	78.3505
ENSMUSG00000031504	Rab20	0.279455	0.488472	0.371835	0.718822	0.59008
ENSMUSG00000031506	Ptpn7	1.54575	3.49058	2.2917	3.48777	2.82318
ENSMUSG00000031513	Leprotl1	28.6686	41.8368	43.9849	34.1286	38.9099
ENSMUSG00000031516	Dctn6	2.33478	1.64281	1.51581	2.11536	1.70567
ENSMUSG00000031517	Gpm6a	1.22914	0.49047	0.524335	0.366794	0.664134
ENSMUSG00000031520	Vegfc	6.9966	12.6629	13.6464	8.47185	12.3848
ENSMUSG00000031527	Eri1	5.69574	8.13661	8.52386	6.92702	8.30002
ENSMUSG00000031530	Dusp4	5.38209	8.71951	7.75479	6.16827	7.85566
ENSMUSG00000031538	Plat	5.29163	9.27898	11.9179	5.57333	8.73596
ENSMUSG00000031548	Sfrp1	12.2371	45.6421	25.7749	36.4214	44.59
ENSMUSG00000031553	Adam3	1.21462	1.00818	1.23846	0.504281	0.504132
ENSMUSG00000031555	Adam9	33.2747	59.5286	54.7225	46.6403	48.1975
ENSMUSG00000031561	Tenm3	0.945349	0.558267	0.25408	0.261229	0.355231
ENSMUSG00000031565	Fgfr1	0.844412	0.574094	0.471812	0.920438	0.642258
[truncated: 2,341 more rows]
