# Supplementary material for: Gefitinib and fostamatinib target EGFR and SYK to attenuate silicosis: a multi-omics study with drug exploration
Source: Signal Transduct Target Ther. 2022 May 13;7:157. doi: 10.1038/s41392-022-00959-3 (PMC9098425; doi:10.1038/s41392-022-00959-3)
Supplement: Supplementary file 3 — Supplementary table S2 [file 41392_2022_959_MOESM3_ESM.xlsx]

## Sheet: Sheet1
Table S2.The 4,481 differentially expressed proteins.
Uniprot_ID	PBS	W2	W4	W6	W10
A1L314	1.54729	4.61153	4.0968	4.99113	5.45602
A2A432	1.8982	2.36904	2.17823	2.75498	2.28835
A2A559	0.0928128	0.110921	0.126405	0.163523	0.138235
A2A690	0.463212	0.688605	0.559062	0.694029	0.43841
A2A6A1	0.41301	0.419983	0.196035	0.283112	0.356708
A2A791	0.72059	1.2758	0.784625	0.577456	0.629465
A2A7S8	1.85123	1.38704	0.755422	0.955027	0.999034
A2A7Y5	0.032585	0.0857081	0.13379	0.0752591	0.0653384
A2A870	0.770958	0.220962	0.475229	0.671423	0.535154
A2A8U2	2.93855	1.374	2.41219	1.9024	2.01087
A2A8Z1	2.77039	3.57481	3.99841	3.7175	3.94298
A2A935	7.33344	7.2887	2.94981	1.93899	0.470945
A2A9C3	1.4965	0.895968	1.19548	0.86991	1.3179
A2A9T0	0.6722	0.318786	0.37349	0.234522	0.31086
A2AAE1	1.7144	0.723236	1.10748	0.815881	0.879424
A2AAY5	1.15704	3.40564	2.56807	3.04132	2.16752
A2AB59	4.50274	3.77116	3.24047	3.30833	3.68907
A2AC93	0.998901	0.82424	1.48007	1.21163	1.09977
A2ACJ2	0.195631	0.340709	0.273596	0.292454	0.208601
A2ACP1	0.482044	0.969419	0.954647	1.17374	0.914183
A2ADY9	14.2242	12.346	9.55189	11.2524	12.1259
A2AEV7	0.0529476	0.0149006	0.0758744	0.042949	0.229388
A2AF47	1.86187	2.86317	2.56499	2.71945	2.83795
A2AFS3	4.88728	2.80239	4.47313	3.66351	3.93662
A2AG58	0.110097	0.133916	0.0544881	0.124034	2.97909
A2AGB2	1.41877	1.35426	2.41883	2.39311	1.82562
A2AGH6	0.917727	1.47964	1.19002	1.07836	1.06062
A2AGT5	15.5919	13.3141	13.7602	11.2514	10.9188
A2AHC3	0.870573	1.03146	0.744332	0.711017	0.789207
A2AI05	0.226104	0.303178	0.213268	0.192933	0.167568
A2AIG8	0.160679	0.244136	0.28852	0.326131	0.343131
A2AIL4	0.924255	0.462556	0.614278	0.682942	0.616966
A2AIP0	0.238388	0.275873	0.453539	0.36712	0.581763
A2AIV2	1.31262	1.63696	1.58402	1.50208	1.67881
A2AIV8	0.0912437	0.33427	0.244879	0.552507	0.555363
A2AJ15	0.866557	1.11695	1.20832	1.42669	1.07464
A2AKG8	2.02484	1.38852	1.27436	1.18567	0.99253
A2AL36	1.68412	1.32038	1.83603	2.17013	2.67707
A2ALK8	0.334465	0.39549	0.197855	0.268019	0.361523
A2ALU4	3.88692	2.82821	3.02305	3.13744	2.2854
A2AMM0	0.19187	0.0638248	0.120955	0.0381949	0.0386045
A2APV2	2.49587	2.40599	1.6594	2.91824	2.39653
A2AQ19	3.01393	2.21244	1.69371	1.87131	2.16471
A2AQ25	16.5218	10.5096	10.1536	8.18879	8.21271
A2AQP0	0.199821	0.158206	0.138711	0.102606	0.111284
A2AQW0	0.125184	0.527691	0.475925	0.197788	0.388969
A2AR02	1.58306	2.02538	2.32259	2.51291	2.69775
A2ARA8	39.7235	14.361	24.0461	15.8557	16.8818
A2ARP1	0.261866	0.222246	0.198852	0.120376	0.220459
A2ARV4	4.58898	5.70666	5.93482	6.26815	4.22024
A2ASQ1	89.7724	62.0226	78.4265	78.4616	86.3456
A2ASS6	171.458	80.9594	101.73	105.378	59.7699
A2ASZ8	0.393058	0.384923	0.426875	0.423062	0.284408
A2AU72	0.255194	0.347321	0.567239	0.405378	0.55589
A2AUC9	0.337498	0.236883	0.16855	0.127858	0.0977489
A2AVZ9	1.45745	0.592076	1.08122	1.10422	1.94279
A2AWA9	6.73551	6.27753	6.0007	6.40834	4.84435
A2AWP8	0.613678	1.57115	1.38327	1.64811	1.4695
A2CG63	0.515299	0.690857	0.695812	0.581176	1.02678
A2RSX7	1.17032	1.18247	0.952501	0.706087	0.919768
A2RSY1	0.519114	0.381091	0.400917	0.344193	0.27095
A2RTL5	0.134833	0.152166	0.107088	0.0790895	0.0716241
A3KG59	0.156753	0.107163	0.127734	0.161616	0.0750711
A3KGB4	3.44112	3.73751	3.19668	3.39393	2.91756
A3KGF9	1.91328	1.1375	1.18072	1.10117	0.787907
A3KGV1	2.83597	1.5999	3.13647	2.34418	3.07551
A3KMP2	24.8124	15.7679	20.0704	17.949	14.6528
A6H584	0.217982	0.07696	0.134613	0.0762654	0.113659
A6H5X4	1.72451	6.64822	4.07212	3.07745	5.14711
A6H5Y3	3.36428	2.82157	3.18594	2.39543	2.18754
A6H5Z3	3.7511	3.47406	3.90841	4.19682	4.40398
A6H630	1.09189	1.38623	1.68065	1.27619	1.55198
A6H639	0.425101	0.479666	0.729492	0.665148	0.698468
A6H6E2	5.23357	3.20375	4.60078	4.77977	3.82806
A6H8H2	7.27447	7.93159	6.74595	6.49391	5.94776
A6PWD2	0.663251	2.33903	1.89955	1.28204	1.33274
A6X8Z5	19.5832	10.1691	9.52464	9.73449	10.0318
A8C756	0.932864	1.49466	1.3759	1.31602	1.42111
B0V2N1	0.713237	0.600738	0.461055	0.424848	0.345538
B1AR13	4.49307	3.47402	3.17098	3.69013	2.80233
B1ARD6	0.0380552	0.604919	0.323208	0.385674	0.375154
B1AVD1	3.64734	1.08877	2.17279	1.42628	2.10378
B1AVH7	3.56988	4.21286	2.09993	2.44577	1.77826
B1AXD8	0.0754226	0.0945457	0.0555868	0.028725	0.0258881
B1AXH1	2.62622	1.9635	1.33578	1.53641	1.44087
B1AZA5	1.45216	0.695902	0.831651	0.861363	0.900689
B1AZP2	0.697528	0.716224	0.974016	1.75317	1.80635
B2RPV6	3.5465	0.947909	0.847385	0.974819	1.03064
B2RQC6	18.5913	19.9173	22.7465	19.7084	26.1582
B2RQE8	1.82576	1.49221	1.15755	1.49977	0.979922
B2RRE7	3.58431	3.40308	2.3289	2.95969	2.22593
B2RSH2	0.727556	0.50347	0.582314	0.946235	1.59769
B2RUR8	5.45501	3.00663	3.09303	2.64821	3.1472
B2RVL6	0.0356801	0.210185	0.130185	0.20599	0.133619
B2RWS6	0.378563	0.854833	0.764093	0.767044	0.664524
B2RX12	8.7691	3.76207	5.28894	3.87882	4.90348
B2RXR6	10.543	7.5592	8.12813	9.26413	8.37153
B2RXV4	0.106976	0.261548	0.200977	0.192697	0.257344
B2RY50	1.30379	1.81939	2.62006	2.71909	2.40684
B2RY56	3.70226	5.5176	5.86431	5.8442	6.57226
B7ZMP1	1.53836	1.20589	1.61653	1.79809	1.63563
B8ZXI1	1.3894	0.653109	1.01393	1.29806	1.20673
B9EJA2	0.604867	0.920293	0.7293	0.644279	0.201251
B9EKI3	1.07985	1.42803	1.15883	1.3861	1.00295
B9EKR1	0.0305112	0.0065763	0.0467022	0.0415036	0.0505741
C0HK80	0.749477	0.447403	0.552828	0.401816	0.431081
C0HKD9	0.988008	2.03654	1.39451	1.08531	1.09932
D0QMC3	3.09577	7.21258	8.07049	5.26957	5.74515
D3YV10	0.1547	0.280056	0.528356	0.389614	0.439076
D3YVF0	29.0117	12.2126	12.2076	13.5556	13.9456
D3YXG0	7.80389	14.7897	8.35287	8.03151	10.1227
D3YXK1	0.0994666	0.125641	0.0714829	0.0460847	0.0469905
D3YYU8	4.25366	1.86396	4.23042	5.39763	4.74032
D3YZG8	0.102485	0.0908146	0.129132	0.240415	0.149085
D3YZP9	2.02549	1.98197	1.61149	2.7317	2.15988
D3YZV8	0.0753925	0.0964052	0.0870272	0.0360339	0.0327533
D3Z2R5	0.677612	1.13318	0.765926	0.773378	0.573841
D3Z5T1	0.196793	0.135742	0.304536	0.381538	0.320138
D3Z7P3	9.09372	7.70278	7.66324	9.4152	7.73699
D7PDD4	1.07654	0.14773	0.198513	0.131603	0.160686
E2JF22	1.8945	3.53723	5.23888	1.34718	2.04459
E9PV24	50.6156	15.4601	15.1346	13.9957	15.9719
E9PV87	0.0286007	0.13488	0.0990712	0.0798946	0.129639
E9PXF8	4.03795	3.03318	3.4625	2.66703	3.03171
E9PYL2	0.668972	0.810863	0.569577	0.554524	0.61406
E9PZM4	1.16043	51.4369	26.78	3.01942	15.031
E9Q1P8	3.71658	3.81954	2.96806	2.34631	2.60973
E9Q1U1	0.282243	0.0773583	0.124166	0.0261877	0.0287059
E9Q286	0.131847	0.0613655	0.0612149	0.0245993	0.235223
E9Q2M9	6.83312	7.13644	10.3781	10.3379	6.10313
E9Q394	11.8398	12.462	9.22292	10.5517	10.0598
E9Q3C1	3.53631	1.94963	2.4442	1.72735	1.84999
E9Q3L2	13.5556	10.3874	13.2178	12.8532	12.9553
E9Q414	4.55647	1.83384	0.857887	1.00193	1.52931
E9Q4N7	2.75104	3.7459	2.90094	2.62187	2.44296
E9Q4S1	0.652716	0.452707	0.618161	0.511517	0.287135
E9Q555	16.0717	53.5867	42.8834	51.4559	42.5992
E9Q557	26.3754	15.1816	17.3221	16.8362	15.7371
E9Q5G3	0.033136	0.0631455	0.0257358	0.0202002	0.811109
E9Q5M6	1.31285	0.578156	1.1196	1.21931	0.930973
E9Q634	7.10925	11.4838	8.90664	5.85648	7.55082
E9Q6B2	0.334438	0.0947074	0.147178	0.150317	0.107731
E9Q6J5	1.78882	1.58502	1.025	1.26243	1.25357
E9Q6P5	5.09523	2.82907	3.66616	3.49186	3.49436
E9Q743	0.446099	0.537555	0.693684	0.744446	0.689661
E9Q7D5	2.5774	2.45734	1.91057	1.76269	1.88898
E9Q7E2	4.71884	7.8997	7.67517	1.97299	1.39067
E9Q7G0	31.4243	28.9355	34.0699	44.505	36.0409
E9Q8D0	0.170452	0.336687	0.235876	0.127229	0.140824
E9Q8I9	3.50185	2.41373	2.3914	2.6601	2.48955
E9Q8T7	7.5284	5.05295	5.75248	1.52462	3.36093
E9Q9A9	0.145747	0.994295	1.13488	1.21232	1.29535
E9Q9D5	0.823312	0.558905	0.897166	0.906359	1.09712
E9Q9R9	1.94873	3.23025	3.6107	0.396546	0.420768
E9QAM5	2.40052	4.75999	4.00306	4.19816	4.23311
E9QAT4	10.0663	9.39634	6.61455	6.83909	6.75404
E9QMW4	0.118416	0.22379	0.279319	0.496541	0.282005
F6ZDS4	20.2699	18.5095	20.7313	22.4568	22.5977
F7BJB9	0.579549	1.00489	0.867917	1.10188	1.14964
F7BWT7	2.34893	1.21523	1.53908	0.930703	1.75386
F8VPU2	11.3219	9.04611	9.59007	9.94208	12.953
G3X982	29.4649	13.5549	27.5383	16.4319	19.5825
G3X9G7	0.0872071	0.203391	0.163332	0.0805743	0.0891918
G3X9J0	2.95537	2.25042	2.16657	2.65806	2.34762
G5E829	22.5855	14.6633	16.8295	15.2931	19.0667
G5E870	5.84251	7.59369	7.44516	8.36254	8.16643
G5E8B9	0.166037	0.164651	0.16029	0.10312	0.220772
G5E8P0	0.477205	0.377462	0.275685	0.307512	0.480859
G5E8Q8	12.5519	6.98911	8.76007	7.8459	8.34612
O08528	6.12796	8.53132	8.47349	9.42851	9.39327
O08529	40.1321	28.4861	26.9736	39.0344	41.0209
O08530	2.88782	1.05968	1.75889	1.47426	1.5214
O08532	9.0844	4.93181	7.40538	6.63735	6.92215
O08553	394.692	220.44	261.497	307.451	307.067
O08573	3.37285	3.89254	4.4264	6.34958	5.24179
O08579	5.7047	4.34284	4.73235	3.92364	4.80834
O08599	19.9222	13.0507	14.1488	12.4616	14.2068
O08600	0.931606	1.01245	1.34991	1.1615	0.871886
O08601	0.403088	0.378032	0.452765	0.581685	0.386967
O08638	176.29	94.4272	131.598	128.355	138.517
O08677	25.8914	15.7775	13.4087	20.2296	19.0869
O08688	3.21095	1.59866	1.56737	1.54488	2.05544
O08691	0.79207	1.54417	1.28436	1.79685	2.62127
O08709	554.995	307.299	306.687	378.584	368.039
O08715	0.875786	0.948916	0.812858	0.644824	0.529746
O08734	0.869873	1.96939	0.940641	1.57619	1.66109
O08739	7.15867	4.52079	5.50968	5.34429	7.15472
O08742	1.02487	0.269519	0.230265	0.245892	0.263941
O08746	0.0214995	0.140376	0.0969805	0.153027	0.242208
O08749	38.3985	27.4043	25.8913	26.4133	24.7453
O08756	20.2183	11.4412	15.7307	16.5085	15.449
O08759	4.99816	5.29651	5.36444	5.83517	4.49986
O08784	1.5334	1.82889	1.19962	1.10245	1.34078
O08788	50.8814	35.9565	37.9219	37.1466	38.6341
O08789	0.484575	0.58299	0.423114	0.370725	0.225117
O08796	1.15564	1.0252	0.849775	1.49386	1.45238
O08800	3.03642	4.59063	4.65687	4.34929	3.48985
O08808	22.5297	20.2188	19.4028	25.1469	20.7447
O08848	2.36606	2.38496	2.19365	2.26055	1.88146
O08852	0.21506	0.115531	0.093951	0.133523	0.0489857
O08911	5.82845	2.79845	3.08593	3.17836	3.45795
O08912	1.81836	3.37234	2.84838	2.90349	2.57919
O08915	10.6029	7.50326	7.94192	9.84911	9.8119
O08989	0.931311	0.558014	0.907115	0.685005	0.759586
O08992	1.66815	2.04073	2.01533	1.98161	3.58722
O08999	3.60943	20.4586	11.117	14.1304	11.9735
O09010	0.0401747	0.151744	0.103119	0.137175	0.244777
O09012	1.71119	2.27322	2.17034	2.28399	1.90454
O09030	0.0252134	0.0561993	0.0839762	0.0875864	0.108953
O09043	10.6988	9.13836	7.20701	6.43992	2.84988
O09046	0.181894	2.06648	2.1024	2.38397	2.43119
O09053	0.0561301	0.114879	0.275638	0.374613	0.230386
O09106	12.9169	11.0884	12.816	14.8155	14.9455
O09110	7.11638	5.35876	5.21445	4.92922	4.5161
O09111	0.747206	0.585836	3.0902	2.44585	2.73363
O09131	84.8138	51.446	59.2884	59.5968	55.3556
O09167	0.189577	1.08398	0.408689	0.115039	0.419367
O09174	2.74247	0.99568	1.61192	1.40088	1.79147
O35071	2.56326	2.57619	2.01654	1.74003	1.63458
O35074	28.883	14.0135	19.3409	15.8074	16.6271
O35114	5.4682	5.93553	6.23234	7.72089	6.11095
O35127	1.10934	0.752323	0.664078	0.457028	0.645093
O35130	0.545918	0.726389	0.963109	0.878166	1.51278
O35144	0.200978	0.298241	0.493467	0.435996	0.510966
O35161	0.296867	0.625979	0.782181	0.65174	0.585991
O35185	0.034144	0.120706	0.0598432	0.104183	0.100546
O35188	0.243586	0.044441	0.0629916	0.0485746	0.11435
O35206	1.83516	3.16069	3.76571	3.37969	3.91725
O35215	39.7267	26.1157	29.6948	28.6247	34.8587
O35218	3.21899	4.13557	4.12599	4.87313	4.58204
O35239	2.91919	3.38976	3.62978	3.1839	3.46918
O35245	2.68226	1.57159	1.68546	1.47956	1.44284
O35286	20.1036	24.6473	22.3383	29.0677	30.2377
O35309	3.02823	4.02134	4.20036	3.59357	4.12433
O35343	9.50496	4.57422	4.72592	7.22162	7.01329
O35345	4.74883	5.49245	5.14806	4.90233	4.58033
O35368	0.318408	0.457344	0.717811	0.67323	0.722728
O35400	0.0601734	0.156431	0.193457	0.278951	0.141044
O35405	3.13931	4.48249	4.1207	5.23267	5.73395
O35425	0.0326169	0.0762688	0.10065	0.211036	0.200653
O35450	0.304035	0.241219	0.158144	0.104973	0.0892074
O35457	0.755861	0.33943	0.284756	0.275134	0.389161
O35459	13.9281	8.3815	10.2871	9.70703	11.9895
O35464	0.405802	0.27343	0.310955	0.663445	0.301381
O35488	0.0925229	0.0630809	0.366576	0.766493	0.193465
O35491	0.059104	0.09821	0.098091	0.0893621	0.0277349
O35566	7.76278	1.68072	2.23837	3.44396	3.3323
O35601	2.30983	1.34593	0.876521	0.896841	0.818515
O35604	1.3896	1.79015	2.15222	2.71952	2.51286
O35608	1.41187	0.599377	0.779629	0.632114	0.980608
O35609	7.96971	7.23045	5.7227	6.24141	4.31448
O35613	0.387496	0.815015	0.734268	0.733523	0.482274
O35632	5.27528	3.02526	3.38879	3.31747	4.19405
O35638	7.17927	6.76439	7.73004	8.75664	8.17194
O35639	104.039	78.1163	71.63	107.398	142.881
O35643	23.78	17.6939	17.7751	19.3219	20.0996
O35671	0.328512	0.21406	0.272717	0.136441	0.218466
O35674	0.0376277	0.104517	0.0818446	0.0646703	0.0929457
O35678	10.4417	6.9662	7.81379	6.91423	8.40249
O35691	2.70751	2.40644	2.05563	2.47163	2.71861
O35711	3.19375	2.77139	2.8084	3.66421	3.10734
O35744	44.1514	41.3561	53.3115	68.6852	106.151
O35841	10.8452	8.75019	10.1272	14.9237	16.7999
O35855	17.484	12.2959	13.3308	11.8885	13.8506
O35874	0.464982	0.255912	0.367966	0.357377	0.572795
O35887	6.70618	9.19936	13.2938	15.656	12.3779
O35892	2.62182	5.11285	4.61126	3.69028	4.15707
O35904	0.184841	0.584855	0.487661	0.675403	0.403168
O35927	0.394336	0.180787	0.181932	0.116705	0.148248
O35929	0.976686	1.43866	1.18439	0.808389	0.94706
O35930	2.34324	0.383094	0.362007	0.43595	0.270891
O35943	14.2695	0.61921	0.783001	0.80073	0.736461
O35969	1.85282	1.97502	1.88976	1.77273	0.987799
O35988	0.0570719	0.0126557	0.035502	0.0678614	0.0245127
O54724	182.718	90.8684	125.061	95.1234	108.073
O54732	0.091228	0.251724	0.234776	0.200279	0.19759
O54754	7.77212	3.49956	5.7298	4.3565	5.88372
O54774	10.3584	13.227	12.1493	13.8311	12.1894
O54784	0.75463	1.19227	1.02318	0.756703	0.656813
O54785	1.43615	1.78643	1.37462	1.55857	1.29178
O54788	0.135514	0.224593	0.221166	0.27612	0.320814
O54790	0.198219	0.183361	0.571279	0.211552	0.185894
O54791	0.107472	0.268072	0.199304	0.205848	0.239589
O54819	0.132217	0.0199438	0.162056	0.138554	0.217163
O54826	0.091059	0.0780938	0.0586881	0.069707	0.0247018
O54834	3.70083	2.21715	2.13678	1.78996	1.79928
O54836	0.0417182	0.0309387	0.0365633	0.0790731	0.0878738
O54885	0.0685563	0.608158	0.203065	0.366368	0.436778
O54890	10.4782	4.27583	3.79414	3.38771	3.72631
O54901	12.2131	5.29316	7.73626	8.15544	6.86984
O54910	0.27719	0.613598	0.629433	0.633181	0.908363
O54931	61.6247	25.3633	33.8054	36.1673	43.3515
O54942	0.0394703	0.0411363	0.383004	1.19821	1.00852
O54949	0.0595609	0.738588	0.211187	0.063155	0.051323
O54951	0.0200179	0.033828	0.0355922	0.362673	0.123618
O54962	22.4781	11.2088	11.8269	10.287	12.9413
O54965	0.316991	0.42791	0.399717	0.585013	0.941965
O54983	5.6075	2.73751	3.62848	3.40966	3.04572
O54992	2.93912	0.689405	1.73977	2.45101	2.08709
O54998	1.02051	1.15835	0.860859	1.37432	1.01094
O55022	10.1203	5.21526	10.8182	5.51225	9.53185
O55023	18.4821	14.4388	18.6244	21.1442	16.8367
O55026	3.97085	1.58433	3.23432	3.35276	3.35539
O55028	1.73975	1.52097	1.94788	1.52739	0.96019
O55029	29.832	41.9842	37.4031	39.1754	36.6342
O55033	4.74202	3.66168	3.38279	2.44273	2.57299
O55042	5.15109	1.32475	0.441317	0.479424	0.422556
O55071	13.685	5.88667	7.60303	10.261	12.3819
O55100	0.0472661	0.0948328	0.173095	0.138947	0.159272
O55103	283.097	93.8186	111.539	86.1635	128.253
O55111	1.36162	0.950383	1.32097	1.44399	1.32621
O55126	36.135	20.728	28.7718	29.7758	26.9971
O55131	4.23813	4.33864	5.00696	5.25161	10.4395
O55134	1.60032	0.891854	0.673077	0.505511	0.388013
O55135	3.10555	3.46524	3.29644	5.06763	4.45474
O55137	33.5918	21.9893	25.7504	24.3163	26.592
O55143	95.7781	66.4861	86.0931	88.7542	76.0737
O55176	0.135466	0.113287	0.0435929	0.0475419	0.0579866
O55192	1.3574	0.335641	0.502249	0.510151	0.578765
O55201	13.2385	11.6258	9.22235	11.9557	12.6439
O55203	0.101833	0.117201	0.137446	0.0489973	0.0794193
O55222	136.977	73.4606	89.3844	86.0726	99.511
O55234	7.01278	3.26989	2.88166	2.59751	3.55074
O70131	0.0154351	0.0336325	0.0385761	0.0262968	0.278854
O70138	1.22818	1.64837	3.05455	2.86812	4.60826
O70145	2.54298	5.58414	6.08785	7.41072	8.87184
O70152	3.00204	2.54042	2.72989	2.21722	1.9968
O70161	1.49582	1.20111	1.31532	1.00775	0.944458
O70194	7.15657	8.64492	10.5955	10.7709	10.9323
O70200	0.106372	1.23822	0.960909	1.20122	0.684142
O70209	6.23038	4.05389	4.22694	3.11633	3.71741
O70228	2.19904	1.29844	1.42667	1.03981	1.04681
O70258	2.86335	1.1194	2.25414	2.10184	2.35945
O70274	2.86887	1.95007	2.38262	2.08427	2.87857
O70283	0.0602473	0.0307549	0.029833	0.0255065	0.0313876
O70305	1.96214	1.91823	1.17672	1.29803	1.06426
O70309	4.19852	3.68882	4.03164	3.75778	6.11074
O70310	3.37443	5.75944	3.84161	4.75478	5.35686
O70311	0.972056	1.73155	1.5958	1.7512	1.35785
O70318	70.0575	46.7115	53.1475	43.8558	46.2147
O70325	7.71649	5.81386	3.76449	4.79049	3.16764
O70333	0.221616	0.092202	0.144587	0.209908	0.192975
O70370	2.32539	10.0406	10.22	16.4373	9.6976
O70373	0.556511	0.288184	0.290233	0.296472	0.246721
O70378	3.83825	4.45659	4.13128	3.53623	2.9932
O70405	0.311209	0.350516	0.271498	0.212291	0.252725
O70422	0.2255	0.4828	0.527318	0.30763	0.42209
O70423	24.7191	9.02269	18.5662	10.1557	14.2088
O70439	18.0505	12.3854	15.5457	17.9223	19.713
O70443	0.705898	0.232381	0.361858	0.384316	0.264864
O70456	102.849	55.1518	54.6188	75.5531	64.5248
O70458	1.25978	2.14404	2.11258	2.05542	1.80519
O70472	1.54403	0.786114	1.36565	1.12344	0.648435
O70477	0.335945	0.303332	0.218234	0.24001	0.140298
O70480	0.314468	0.261996	0.216698	0.0699191	0.144273
O70492	23.7419	18.115	14.2627	17.2862	21.9962
O70546	0.826991	0.235539	0.262685	0.419843	0.35534
O70572	4.19005	4.15268	4.59638	3.54343	2.65381
O70583	0.221193	0.304815	0.586484	0.512085	0.425125
O70585	1.97217	1.90961	2.06966	2.6254	3.10542
O70622	2.30023	1.1897	1.4137	1.40968	1.17968
O88186	0.756772	0.0512054	0.0605737	0.0950319	0.0891439
O88188	0.110599	0.101454	0.0899235	0.205578	0.0977848
O88196	0.129574	0.193245	0.162121	0.0934481	0.0650049
O88271	1.50296	1.85686	0.777933	0.738789	0.863923
O88286	1.08061	1.52596	0.913373	0.962746	0.675404
O88322	41.7294	24.7428	32.4144	30.8262	38.043
O88327	1.7058	1.00907	1.18357	1.00065	1.01011
O88342	124.973	117.758	100.518	138.622	132.023
O88351	3.1803	3.05193	3.52519	3.85053	4.06231
O88379	0.353821	1.26547	1.07186	1.1465	1.40558
O88393	1.09953	0.422883	0.703771	0.555846	0.548188
O88413	2.19071	1.33644	1.35547	1.54537	1.83947
O88447	11.0281	6.43318	6.06628	7.16487	5.73201
O88455	0.863993	1.06364	0.721257	0.718298	0.403347
O88477	0.298663	0.215608	0.160277	0.0852114	0.100407
O88491	1.23947	6.71184	1.48876	7.77646	0.22567
O88502	1.49486	0.884879	1.39094	1.24604	1.33703
O88507	0.150383	0.0289629	0.12181	0.0878537	0.161116
O88508	0.228574	1.25959	0.587378	0.683543	0.475523
O88531	2.28497	1.59505	1.62732	3.01894	1.95134
O88532	4.81834	5.73237	4.52938	4.10022	3.30192
O88544	11.9182	9.19612	10.4958	10.3086	10.5376
O88561	1.5926	1.54559	1.78885	1.23306	1.00979
O88574	0.239312	0.26828	0.227319	0.305746	0.471947
O88587	12.3485	18.8972	19.4464	18.6128	19.5494
O88597	1.58734	1.77349	1.69126	1.6207	1.17475
O88632	1.20117	0.502749	0.399508	0.469161	0.680551
O88667	0.664351	0.462394	0.395706	0.152739	0.174965
O88693	0.0601967	0.166008	0.269773	0.2382	0.234001
O88696	8.08997	4.99056	6.32967	7.15671	9.28307
O88708	0.380843	0.394884	0.465209	0.524207	0.337459
O88735	2.91033	1.49144	1.1724	1.13992	1.32336
O88738	10.7415	12.315	13.8621	21.7664	22.1076
O88746	3.98616	4.06111	4.20363	3.48853	6.10594
O88783	4.388	1.09692	1.38171	1.08043	1.15412
O88811	3.92944	3.25385	2.92293	2.94785	2.96475
O88845	2.31234	2.13446	1.65877	1.59518	1.91789
O88851	18.8621	11.1381	11.3263	12.6018	9.19816
O88876	1.31598	1.44402	1.99101	1.70137	1.69503
O88879	4.76633	5.55714	5.37852	6.27554	7.37042
O88888	0.208695	0.488244	0.247707	0.325786	0.226313
O88890	0.0546893	0.189895	0.101906	0.131822	0.0743839
O88907	0.184002	0.238304	0.182116	0.138049	0.418397
O88940	0.11641	0.0779163	0.0798272	0.0430462	0.0660258
O88942	1.77193	1.46969	1.55529	1.23806	1.20637
O88952	19.3603	11.2295	12.12	11.7349	11.9326
O88958	3.72939	5.55099	6.16742	6.02627	6.19325
O88986	4.49566	1.62834	2.75189	2.71134	3.75736
O88990	0.0111838	0.00375536	0.00750172	0.0469839	0.0892175
O89001	2.56709	2.38001	1.92582	1.72652	1.50156
O89020	5.68345	3.0868	2.5846	3.46196	2.92307
O89023	12.8039	7.26751	8.04368	7.92333	8.1727
O89026	0.684968	0.603599	0.463892	0.327523	0.445797
O89029	1.03047	1.9787	1.58553	1.42547	1.50138
O89032	1.98619	1.3316	1.05583	1.12518	1.02334
O89051	2.00046	1.39451	2.81042	1.35915	2.72197
O89079	8.30128	12.9168	10.6903	13.1908	10.9683
O89090	1.1289	1.13497	0.749532	1.35698	0.942111
O89103	24.0491	15.6452	17.6713	14.4324	14.665
O89106	0.234631	0.149913	0.270453	0.233731	0.274305
O89110	3.53767	5.50637	5.3845	5.54115	5.11078
P00329	121.419	83.924	103.601	106.1	82.3881
P00375	0.837081	2.56026	1.89251	1.77346	1.7918
P00416	5.53138	2.59843	3.11574	5.04754	7.14696
P00493	13.3382	18.6641	20.2243	20.4543	16.9247
P00520	0.394612	0.729326	0.557634	0.624342	0.824433
P00848	0.659017	0.388152	0.927762	1.09321	0.606191
P00920	82.6381	36.2351	32.0678	34.3194	30.4598
P01592	0.0480955	0.0706464	0.155386	0.465755	0.445629
P01633	1.32527	0.540335	2.03476	4.28337	4.95931
P01639	0.435622	0.287396	0.253413	1.24462	1.57579
P01642	0.115083	0.239544	0.189155	0.790731	0.889034
P01648	0.173856	0.101373	0.175678	0.378581	0.519541
P01654	0.161568	0.0840648	0.34805	0.606564	3.05713
P01663	0.0231367	0.0172807	0.0290895	0.075845	0.0597358
P01680	0.243734	0.284953	0.180254	2.19196	1.06418
P01749	0.0608342	0.0483245	0.0628639	0.361469	0.788585
P06328	0.0300414	0.0371621	0.144991	1.13558	1.05633
P01758	0.0318232	0.0342795	0.0608084	0.230806	0.510174
P01801	0.0557202	0.0465014	0.0775606	0.135076	0.198077
P01837	19.0361	10.5125	19.1958	54.5229	64.4425
P01844	0.0327224	0.0224226	0.0337878	0.0751625	0.0492095
P01864	4.97033	1.52414	4.33382	18.531	21.8305
P01867	7.91508	5.43613	10.6336	17.6446	21.5541
P01878	1.81769	2.32275	3.17173	7.13069	8.2097
P01881	0.38714	0.0944771	0.248247	0.257791	0.200181
P01887	8.27843	11.251	13.7345	19.3845	21.7381
P01899	55.2244	67.1631	72.59	71.3402	87.8455
P01901	35.1322	47.9197	45.4804	57.094	58.645
P01902	0.119483	0.0966456	0.0958462	0.0580249	0.480401
P01942	1050.58	379.643	236.885	345.746	298.388
P02088	193.687	53.9478	55.9208	54.7055	90.2973
P02463	157.77	73.1139	89.8757	83.7137	95.2487
P02468	103.146	76.9546	88.9343	84.9997	108.976
P02469	52.4503	45.749	44.8555	36.8093	35.6065
P02802	0.086731	0.394342	0.332719	0.982774	0.898508
P03888	0.328539	0.072885	0.182167	0.194167	0.250198
P03899	0.192402	0.744326	0.545448	0.568648	0.483149
P03903	0.133112	0.134138	0.174428	0.136308	0.112718
P03930	10.9223	8.72859	14.1202	8.85667	11.1981
P03953	14.5766	5.94945	5.73055	9.31117	4.59735
P04117	15.3691	11.8561	16.2548	18.428	10.0852
P04202	0.575632	0.377627	0.388878	0.349436	0.37141
P04223	0.345203	0.637258	0.782105	0.341709	0.124594
P04247	26.0324	10.3099	17.8065	16.9651	11.0656
P04370	1.38335	0.538639	0.935804	0.520746	0.430741
P04919	17.9251	6.10758	3.05736	4.22059	2.64747
P04939	0.227587	0.217334	0.171144	0.0536964	0.0789754
P05017	0.132244	0.1853	0.0683147	0.21445	0.145457
P05063	1.4056	2.07723	2.01178	2.44399	2.07963
P05125	0.606527	0.162418	0.238483	0.12026	0.0617697
P05132	30.8033	19.3562	17.9933	20.1332	17.7443
P05201	20.9436	13.4332	15.2193	16.2075	15.055
P05202	86.6059	52.2258	69.6189	63.3878	80.4614
P05480	14.4351	9.76024	11.78	10.7459	10.2736
P05532	7.65329	5.6016	4.66687	4.03629	3.80978
P05555	8.73666	23.0923	23.7183	22.4807	29.189
P06240	0.136337	0.296357	0.338763	0.233305	0.279055
P06330	0.128417	0.0711365	0.0838636	0.485573	0.97807
P06537	3.43343	3.38225	2.80167	2.39032	2.21291
P06683	10.4703	7.61722	1.33596	2.14941	3.23228
P06800	13.3265	22.0731	22.6865	26.5358	25.0018
P06802	0.660588	0.443185	0.852213	1.09137	0.746333
P06869	1.89033	1.79688	1.59718	1.29463	1.43246
P07214	19.043	29.8188	19.7875	24.0309	19.6489
P07309	20.4427	15.955	10.0403	14.7305	20.9023
P07356	280.538	227.361	239.57	233.197	318.96
P07607	0.0364208	0.299764	0.11183	0.180745	0.1065
P07724	1016.2	558.517	490.27	713.626	817.528
P07742	3.66918	3.69111	2.80683	3.67186	4.56425
P07901	111.151	63.2314	68.6962	63.5198	82.3803
P08032	34.5031	9.9672	4.61436	6.44177	5.18002
P08074	1092.28	310.566	548.598	531.945	767.086
P08103	4.71219	5.6797	4.99805	5.30298	6.39258
P08113	110.807	153.282	139.753	197.511	194.867
P08121	3.62061	7.38508	8.60139	4.18429	4.47037
P08122	133.694	66.9452	97.6677	84.9207	105.412
P08228	261.952	100.991	136.186	162.903	221.763
P08249	289.65	193.404	212.431	224.917	207.035
P08551	0.37369	0.112795	0.178579	0.116056	0.15458
P08553	0.685358	0.199098	0.310248	0.240002	0.299273
P08556	11.0362	7.42784	6.7296	6.18071	8.88703
P08607	2.09042	0.752315	1.06191	1.26385	1.48818
P08752	101.156	55.5928	67.5731	71.8084	72.6815
P09021	0.9849	0.849757	0.508927	0.51208	0.547787
P09055	98.9217	46.6524	60.3228	56.2975	65.2507
P09103	81.0066	108.294	91.3452	118.21	124.761
P09242	0.285961	0.105868	0.336278	0.244307	0.636201
P09411	133.927	96.1905	96.4842	106.43	107.294
P09470	127.652	56.6534	67.056	64.5598	71.1652
P09528	14.3937	15.8134	35.9629	64.3729	81.0117
P09541	84.4922	36.5827	53.2069	43.7373	35.95
P09542	9.88566	3.96724	5.20064	3.90477	3.19173
P09602	0.114851	0.346479	1.12272	0.128051	0.714989
P09671	17.2906	10.8915	12.9699	31.9559	46.7672
P09803	31.807	25.3502	28.6244	24.6711	24.4086
P09813	12.0772	4.73869	2.28299	2.57912	4.23974
P09922	7.53477	4.23773	3.63511	4.44927	1.61211
P09926	0.113318	0.412912	0.214327	0.28626	0.303771
P0C090	0.144852	0.158661	0.0717995	0.0475875	0.0666111
P0C0A3	1.37991	0.487094	0.496079	0.702771	1.12423
P0C191	0.21091	0.0376429	0.0354596	0.0435593	0.044592
P0C605	11.6667	7.63804	8.97168	6.91873	7.28351
P0C7L0	1.11445	0.876954	0.49379	0.246693	0.51732
P0C7N9	0.658029	0.870802	0.65862	0.743901	1.0726
P0C7Q1	0.103648	0.144988	0.187679	0.0791513	0.0567468
P0C872	0.343733	0.569793	0.575943	0.290677	0.417892
P0CG14	1.72068	1.22177	0.760117	0.608793	0.788553
P0DN91	1.16734	1.24735	1.61482	0.766517	1.30723
P0DOV2	3.27448	13.103	11.6383	14.0664	9.59467
P10107	148.92	138.847	128.692	175.299	191.347
P10126	425.117	355.636	318.788	338.107	389.361
P10417	0.158413	0.25007	0.263875	0.224281	0.370724
P10493	172.414	98.8815	113.741	100.312	129.345
P10518	9.34634	6.7625	7.28163	7.06326	7.24468
P10605	3.7703	7.09108	6.09186	7.2011	12.4926
P10630	12.4518	16.3569	17.0088	15.431	14.1071
P10637	14.3659	7.05128	5.38688	4.6476	5.02629
P10639	35.1641	33.0319	34.266	36.155	24.6018
P10649	198.287	71.5415	103.974	89.2576	91.0758
P10711	8.9955	6.83892	6.79321	6.17087	6.01945
P10810	1.51494	5.94554	4.85813	7.41843	5.86448
P10820	0.0601525	0.0814885	0.123499	0.112507	0.205492
P10833	47.4436	22.8318	34.3941	33.8252	40.3885
P10922	57.6712	13.3359	40.0469	12.146	27.8651
P11152	2.21303	4.91451	3.71898	5.26015	7.39565
P11157	0.0451063	0.199899	0.111524	0.150975	0.0536785
P11214	1.25892	0.986849	0.871587	1.01046	1.44111
P11247	5.20172	11.441	13.9879	12.2706	23.3685
P11276	87.9611	205.258	120.264	161.924	192.288
P11352	42.1244	29.5732	28.4626	38.5724	30.4215
P11404	25.712	11.7204	15.2983	12.6954	9.21399
P11438	0.471811	0.682179	0.760575	0.802467	0.723312
P11440	0.23124	0.585262	0.503793	0.513657	0.412257
P11589	1.34949	1.03966	0.757631	0.830113	0.370697
P11609	1.24767	0.786183	0.867852	0.734367	0.707616
P11672	6.23882	7.34136	9.73669	12.4163	16.5041
P11679	125.235	69.5335	103.064	111.716	110.058
P11835	13.2468	35.361	31.0878	38.0029	36.993
P11928	1.11812	9.64809	8.90143	8.98549	7.41741
P11942	0.0520831	0.0998582	0.101831	0.197989	0.165617
P12023	10.8426	6.69613	6.1976	6.01228	7.64283
P12265	7.74417	23.5569	17.61	20.5268	12.745
P12367	16.4272	7.98518	15.6998	16.8524	16.3202
P12382	22.4432	19.0851	21.0183	22.5669	20.6335
P12399	1.10378	0.208182	0.400295	0.267394	0.265285
P12710	2.58351	1.01352	1.09349	0.963244	1.07979
P12791	64.9882	24.6355	47.4542	44.5204	59.4044
P12804	0.0234855	0.0498645	0.0617167	0.221771	0.220965
P13011	0.199671	0.203056	0.132112	0.260426	0.0919084
P13405	0.241845	0.410043	0.518532	0.505406	0.464011
P13504	0.11575	0.284099	0.257058	0.246243	0.19099
P13595	0.934949	0.666135	1.12038	0.790197	0.5686
P13597	73.031	52.1217	71.3145	63.2816	74.3743
P13634	26.183	5.33097	3.75163	4.91483	3.74274
P13705	0.105618	0.269104	0.562663	0.314109	0.675975
P13745	3.0109	0.376577	0.878567	0.80969	1.04093
P14069	0.247793	0.141171	0.0615286	0.125676	0.137101
P14094	15.6084	11.5644	12.5949	13.1323	8.72916
P14115	3.75831	10.4227	5.49295	1.22094	2.69652
P14152	67.4857	45.6732	60.539	54.7804	66.0262
P14206	52.2918	76.859	71.8497	82.3713	64.7462
P14231	0.172517	0.164778	0.216913	0.10137	0.212191
P14234	0.846674	2.74744	2.98257	3.14485	2.82939
P14404	1.18834	0.909054	0.652077	0.519795	0.641453
P14429	1.46213	2.10233	3.41206	3.0655	3.64813
P14434	2.3877	10.5583	19.1714	21.2169	15.6799
P14483	8.77674	17.9568	17.5659	14.6061	15.1157
P14602	143.044	44.6204	56.2522	50.8393	73.141
P14685	14.9567	14.0274	15.742	11.9862	16.6579
P14824	260.914	192.866	242.414	236.79	213.287
P14869	39.5846	41.568	37.7865	44.2942	45.3407
P14901	1.467	5.18737	4.39266	6.2595	5.86567
P15066	0.182293	0.362403	0.220814	0.212875	0.274697
P15116	1.36305	1.02646	0.942083	0.913174	0.707931
P15209	0.0214496	0.287125	0.109478	0.191805	0.230887
P15306	52.0628	19.1474	23.8793	23.4611	32.1387
P15327	16.37	4.91708	2.91844	3.84589	3.2848
P15331	0.766447	0.254539	0.627305	0.413333	0.304006
P15508	35.6842	10.0301	5.62311	6.36611	5.08249
P15532	105.923	82.6435	81.1934	72.2777	72.9649
P15533	0.14455	0.494425	0.450999	0.614454	0.44748
P15535	0.617032	0.441283	0.676759	0.37884	1.14597
P15626	166.39	81.3942	101.015	121.295	118.532
P15806	0.0919014	0.0799451	0.0424993	0.0426769	0.0319861
P15864	29.2938	15.8479	55.4037	12.5897	25.1652
P15920	1.12982	1.35358	1.58249	1.26371	1.69796
P15975	0.0951998	0.182638	0.421123	0.19763	0.357738
P16015	21.5828	6.78611	22.5514	15.6555	8.54032
P16125	35.2225	18.5923	32.3547	29.5166	29.0251
P16294	1.1424	0.709661	0.579327	0.888049	0.846656
P16332	9.57073	5.72366	7.11815	6.11444	7.68824
P16382	0.185351	0.330921	0.274796	0.292059	0.322729
P16406	86.0984	39.091	51.22	43.5494	40.0316
P16546	516.326	291.408	363.549	384.502	427.046
P16675	14.006	24.6041	20.2358	23.2649	20.4818
P16879	1.88285	2.69729	2.47238	3.06245	2.84685
P16882	0.190108	0.0244432	0.0657803	0.0531111	0.035952
P16951	0.250286	0.247361	0.0764269	0.0422842	0.0925583
P17012	0.461793	0.474062	0.427409	0.131433	0.187394
P17125	0.0889151	0.276034	0.218178	0.282728	0.235878
P17141	0.396843	0.198129	0.186879	0.275528	0.35047
P17225	18.2747	12.3659	5.03058	13.3777	17.6328
P17427	44.1792	33.3204	38.0716	38.2619	35.2625
P17433	0.0533699	0.16834	0.098471	0.0982126	0.226616
P17563	526.859	223.719	265.616	276.638	337.792
P17710	44.7609	46.3379	53.9237	47.7822	38.4431
P17751	84.381	65.6301	79.9361	87.4552	80.8226
P17809	0.757329	0.617874	0.643211	0.789191	0.975815
P17879	132.505	18.4083	23.2537	20.371	23.5583
P17897	0.673929	0.749862	0.506514	0.290604	0.22258
P17918	7.04805	12.5252	11.2709	12.6673	12.4778
P18052	8.82199	4.38201	6.62707	7.36157	5.11293
P18155	0.0536115	0.626213	0.445282	0.600302	0.608823
P18293	4.25134	2.31849	3.32294	2.71631	2.70974
P18406	0.274039	0.393446	0.101452	0.149595	0.227099
P18468	2.08112	3.49635	3.50285	3.32829	3.26466
P18526	0.0483396	0.0409177	0.0251735	0.0686743	0.26092
P18528	0.0571474	0.136354	0.347198	0.148067	0.20171
P18531	0.131525	0.125589	0.384779	0.642363	1.07874
P18572	3.65238	3.07382	2.23129	6.04317	7.00332
P18581	0.131586	0.309938	0.279667	0.351635	0.285433
P18653	28.106	18.8607	19.7314	16.9861	20.8886
P18654	13.5789	14.6984	10.5162	11.9852	10.4778
P18762	0.313129	0.0762193	0.152214	0.0772713	0.093259
P18826	0.570954	1.01987	0.956914	1.09891	0.795493
P18872	7.56088	2.32356	3.32763	2.87955	3.65487
P19096	229.796	347.726	308.697	375.218	285.62
P19123	3.00455	1.10797	2.15565	1.50365	1.27518
P19157	25.812	9.97961	12.641	13.7153	16.2989
P19182	0.354299	0.189983	0.242662	0.205236	0.280552
P19221	17.3839	13.0921	8.30394	10.1577	10.9296
P19258	1.80639	1.44735	1.2698	1.40738	1.11728
P19324	85.4849	107.86	81.3295	90.2853	71.1249
P19973	7.54627	10.5978	7.01927	11.5274	12.8328
P20060	5.65842	12.4035	10.5763	12.4201	9.81256
P20067	0.103977	0.0750909	0.0434689	0.0527512	0.0634573
P20352	1.08908	0.614905	0.593893	1.4587	0.814234
P20491	0.6703	2.01874	1.50266	1.34926	1.40349
P20664	0.102016	0.329633	0.285054	0.400548	0.144001
P20852	2.46012	0.268089	1.82414	1.72187	1.09978
P20918	44.0926	37.1601	24.3618	33.9073	34.5602
P21107	142.225	75.709	74.9211	118.215	111.014
P21180	0.821606	1.32289	1.14581	1.30694	2.07964
P21278	23.5284	12.1473	20.515	15.9698	15.3153
P21279	22.7778	12.0093	14.9396	13.5468	15.7834
P21447	15.9168	10.1105	12.829	14.6356	17.5572
P21550	6.70775	3.04987	3.11154	3.82732	4.72564
P21552	0.119446	0.0466432	0.052028	0.0441018	0.0262798
P21619	21.1408	11.3782	17.2623	16.6468	18.7997
P21812	1.70481	0.211416	0.712369	0.431611	0.27093
P21844	0.186991	0.044605	0.30158	0.114087	0.0339371
P21956	16.4595	10.9875	15.1069	14.5413	17.4336
P21958	4.44698	11.9352	11.0099	14.4638	15.3679
P21981	137.209	77.8708	61.7231	91.9885	93.2525
P21995	3.48648	2.00677	3.04576	2.60534	2.48745
P22272	0.163964	0.0359523	0.152815	0.141183	0.174203
P22315	5.96444	4.13613	3.98634	4.31248	3.78239
P22437	14.006	25.0125	33.6413	27.6444	28.1378
P22646	0.0286475	0.137952	0.0772509	0.126295	0.126917
P22682	6.25016	7.44844	5.50419	5.05572	5.29976
P22725	0.0372642	0.105673	0.0643408	0.0474947	0.0386951
P22907	4.52594	3.3331	3.14842	3.83101	3.07333
P23188	0.112555	0.36779	0.382053	0.381124	0.288758
P23249	2.1442	4.00722	3.38445	3.67513	3.34753
P23298	4.79453	2.70596	2.81134	3.72759	3.34991
P23475	1.12317	2.03447	2.19553	1.81419	1.647
P23492	37.5406	40.5183	36.497	40.584	52.589
P23506	14.0349	9.33821	10.3876	11.2672	13.8772
P23611	0.339851	0.624352	0.659359	0.662781	0.533833
P23881	0.248077	0.23726	0.318381	0.396741	0.323487
P23906	0.318552	0.336637	0.264111	0.170194	0.124382
P23927	17.5772	6.18038	9.72562	7.26925	9.26521
P23953	25.4301	18.195	14.8175	17.8316	12.2835
P24063	4.32857	6.11515	6.06619	6.64244	7.6291
P24270	121.705	77.5121	85.421	67.7666	75.3278
P24452	13.6829	17.2528	18.2822	22.5998	27.4686
P24472	27.7695	15.3358	24.9133	20.7241	25.5275
P24547	13.3477	10.0097	9.51211	12.8499	11.9279
P24549	398.985	165.069	248.932	261.551	302.652
P24638	0.807402	1.5985	1.14882	1.4624	0.908058
P25085	0.169838	3.17624	2.66573	3.75834	3.74715
P25119	0.0859643	0.271711	0.143311	0.180618	0.220819
P25206	2.51029	7.12939	4.48235	4.34772	5.23759
P25322	0.168197	0.429104	0.427022	0.628688	0.468165
P25425	0.32906	0.452396	0.25737	0.288704	0.23204
P25444	34.802	52.8348	43.6965	42.7137	44.1354
P25446	0.845027	0.484422	0.46612	0.173269	0.461191
P25785	0.232672	0.448111	0.439017	0.431478	0.695758
P25799	9.86745	10.4782	12.6226	10.9305	11.2722
P25801	0.0969394	0.0913788	0.0690329	0.0319366	0.0254317
P25911	17.5089	11.2996	14.143	9.93235	12.4776
P26011	0.361546	0.609333	1.02622	1.09567	0.958694
P26039	595.16	304.904	316.876	327.608	341.14
P26040	30.2214	22.5912	22.854	25.8322	39.3533
P26041	443.059	252.687	309.591	321.061	343.303
P26043	28.3448	18.0619	17.0897	16.1484	26.6175
P26187	0.381086	0.309066	0.267115	0.197344	0.450728
P26231	92.1586	55.3119	64.5909	58.3107	57.777
P26361	1.85857	0.118483	1.38458	2.39693	1.45111
P26443	85.6773	67.3975	82.0652	83.718	85.2827
P26450	4.38184	3.67827	3.46266	3.51346	3.78519
P26618	5.64013	3.80765	4.08665	3.02881	4.0571
P26883	37.0502	22.7745	23.8691	20.8995	22.9548
P26955	0.113365	0.131303	0.087791	0.162507	0.218069
P27005	0.383463	0.897143	1.23933	1.40606	3.49429
P27046	10.6585	15.2257	15.4896	14.8754	15.366
P27090	0.186885	0.426274	0.199196	0.32087	0.151875
P27546	60.6373	52.7117	37.2559	34.3996	37.2534
P27573	4.01503	1.43788	2.6448	1.75575	1.28404
P27577	0.225054	0.260703	0.170968	0.327854	0.162718
P27600	1.0707	0.720328	0.789972	0.927685	0.624981
P27601	12.8448	10.2537	14.6633	18.0769	18.5383
P27612	9.49762	10.8194	9.79028	11.852	11.0924
P27659	17.3143	30.9384	21.0547	8.31743	15.8235
P27784	0.0795629	0.284824	0.108714	0.158382	0.336081
P27808	1.57511	2.71588	2.83413	2.58647	2.91352
P27870	1.55512	7.06092	5.74148	6.61881	6.7758
P27931	0.0277894	0.0393945	0.0482037	0.0335103	0.0987946
P28033	0.435223	0.833798	0.581158	0.422522	0.600156
P28293	1.36004	2.65738	2.93797	3.16681	6.00652
P28301	0.62492	1.74532	0.723731	0.867045	1.19322
P28352	8.09674	11.4746	11.1545	12.5456	10.872
P28571	0.0612956	0.145996	0.270774	0.125835	0.192898
P28574	0.0607698	0.0555367	0.11064	0.104485	0.189963
P28654	44.4755	14.171	34.4672	29.8577	29.6069
P28656	13.921	13.6852	11.2398	18.811	21.4864
P28659	5.91279	5.61076	5.48031	7.23259	5.74719
P28660	35.3562	25.2231	31.5719	26.8893	28.3971
P28661	22.8706	14.007	15.5234	17.6356	15.6402
P28662	0.103914	0.175685	0.133836	0.13974	0.331756
P28740	2.9152	2.58648	2.33194	3.92267	4.10453
P28798	0.578666	1.9875	1.3329	1.94751	1.88395
P28828	11.9531	6.73204	14.6446	5.63213	6.08661
P28843	62.7611	20.496	32.7807	27.9493	35.2358
P28862	1.08479	1.11071	1.91891	2.52179	4.25762
P28867	7.08957	10.6289	8.77354	11.3319	11.9013
P29037	0.524324	0.235164	0.310417	0.28611	0.297291
P29268	1.03099	2.58328	1.95362	1.53421	1.50946
P29341	39.093	49.3757	35.6279	47.1505	48.2273
P29351	9.08783	15.6247	12.569	17.5993	20.7629
P29416	4.30815	10.6824	10.1073	11.2992	11.0894
P29452	1.21374	2.76885	2.59646	3.20382	3.08996
P29533	5.28802	5.33717	6.94669	7.29397	9.82084
P29699	41.8448	24.5135	18.3372	20.5236	31.6415
P29758	70.7257	36.3429	50.1154	50.2387	68.2019
P29788	9.22848	12.4595	9.36583	15.2349	26.4496
P30115	270.396	67.3855	128.061	108.775	137.968
P30275	5.55216	11.9132	11.9266	11.4922	9.59427
P30355	1.86509	2.91339	2.55945	4.31381	6.3993
P30412	2.63422	7.24694	6.29076	6.35261	5.03363
P30558	0.277169	0.25804	0.25043	0.430418	0.628934
P30678	0.317607	0.328567	0.262308	0.234314	0.143689
P30999	72.8754	41.9731	46.1914	43.0615	42.5566
P31266	1.513	2.54005	2.33426	2.78255	3.64069
P31428	83.0945	30.7777	60.9373	40.8131	57.5937
P31725	34.6623	37.8776	36.7138	13.1264	66.4252
P31750	3.22203	4.16035	4.08664	5.61886	4.60657
P31809	1.1009	0.349125	0.412052	0.417612	0.431675
P31996	1.23927	4.86781	3.83265	2.57453	4.00077
P32261	35.9247	20.6164	21.1211	27.5326	29.5318
P32921	45.8432	38.7472	45.6435	46.7346	56.5476
P33173	0.0704025	0.196606	0.184898	0.282633	0.349287
P33215	1.12662	0.977865	0.784782	0.664542	0.683359
P33267	120.015	34.7703	64.3795	48.0264	49.1026
P33434	0.802713	4.07451	2.62858	3.62101	3.39997
P33622	4.05211	1.29485	0.776227	1.02773	1.17945
P34152	13.6063	9.60516	7.80002	8.98442	9.98028
P34902	0.241124	0.45149	0.256158	0.250363	0.274948
P34971	0.0834727	0.0168906	0.0390561	0.0265756	0.0470965
P35175	0.328508	0.281402	0.305154	0.311488	0.997808
P35242	20.0649	20.9212	25.6442	30.8076	61.5588
P35276	2.48081	1.03456	2.24644	1.78206	2.05714
P35279	62.4405	43.3786	48.8154	45.9298	47.1922
P35283	10.1951	6.0838	7.58644	6.43043	4.79178
P35293	15.2035	8.54783	11.5371	11.2343	10.4091
P35441	47.4591	20.2543	18.6006	18.1163	20.5931
P35486	60.8051	33.2695	40.3695	40.7786	45.4426
P35505	8.79876	5.63936	5.73648	6.10751	8.48581
P35545	0.0541393	0.0637533	0.028434	0.0309759	0.0278265
P35569	0.509333	0.540792	0.336345	0.264679	0.207467
P35583	0.174373	0.206781	0.100002	0.0758587	0.108915
P35585	8.3936	10.1815	10.2991	10.4627	12.6497
P35710	0.233522	0.0890631	0.166703	0.226194	0.152325
P35737	1.10904	1.90566	1.82211	2.00222	0.880189
P35802	1.55822	0.289299	0.751075	0.670863	0.790518
P35803	0.293464	0.0932228	0.19091	0.242491	0.283944
P35821	6.67117	11.0002	9.8829	9.39915	11.2158
P35917	2.47659	1.87806	1.6663	1.11052	0.281763
P35918	2.80885	1.42309	1.20785	1.10358	0.974334
P35922	2.92244	5.46463	5.33847	4.81402	4.95204
P35991	0.675389	1.63489	1.32848	1.60736	1.20355
P36371	5.60117	11.515	14.5434	16.397	18.0892
P37040	99.9478	50.4447	75.6246	68.972	70.4338
P37804	105.631	45.166	51.0364	62.3833	67.594
P37889	1.98773	4.61986	3.32905	5.69995	9.19794
P38532	1.52316	0.680285	0.352164	0.324961	0.442759
P38585	1.01181	0.712929	0.891295	0.978905	0.919578
P39061	17.8516	12.8421	17.6989	20.0684	19.1555
P39098	0.710461	1.44153	1.21371	1.09795	1.36752
P39429	0.974243	1.47154	1.51047	1.77023	1.70922
P39447	197.887	106.713	107.88	100.568	103.885
P39655	9.83186	2.06742	2.88946	1.5458	2.17877
P39749	1.67843	4.17762	3.328	4.22233	3.9333
P40124	78.7589	82.9247	83.8899	115.496	100.789
P40142	238.194	182.908	197.638	238.067	241.328
P40237	0.0341023	0.0308371	0.450939	2.1044	2.04604
P40240	10.6794	4.43321	5.25961	5.35033	7.85433
P40936	561.724	153.971	217.506	196.182	250.365
P41133	0.0580011	0.0912172	0.0684187	0.0790587	0.0383891
P41230	0.101028	0.364591	0.232027	0.229596	0.218961
P41317	0.282186	0.163514	0.0860616	0.123562	0.134515
P41778	0.863196	0.789421	0.492733	0.518565	0.391692
P42082	0.0291068	0.223627	0.17253	0.201112	0.0818896
P42125	51.7151	32.4623	38.3109	39.705	38.5889
P42208	30.8582	19.9271	18.4302	21.173	23.6505
P42225	17.1324	52.442	47.6063	50.3387	53.5073
P42227	17.4087	18.7522	19.3721	21.1265	22.0613
P42232	11.3444	8.65017	9.05496	10.2673	9.89237
P42337	3.10766	2.50773	3.32843	4.9362	2.43595
P42567	12.6847	7.98727	9.06073	9.18465	8.15244
P42669	35.328	12.6654	13.1854	17.3776	24.361
P42703	3.40772	1.82722	1.70313	1.40349	1.00791
P42867	0.0339254	0.0262422	0.0713963	0.0356945	0.0756658
P43023	1.94304	0.743388	1.01404	0.859266	0.228789
P43025	3.55064	2.65296	2.27242	2.56896	1.94087
P43136	1.47395	1.14659	0.723814	0.525491	0.428802
P43142	0.0683589	0.0304677	0.0543151	0.0523929	0.0388102
P43247	1.1124	1.62726	1.69959	2.52388	2.60802
P43276	3.3547	2.04359	8.90309	1.42362	2.15218
P43346	0.124013	0.574676	0.643215	0.683351	0.460449
P43404	0.362321	0.690434	0.722566	0.854289	0.791428
P43406	13.7602	10.4797	12.5322	14.8079	13.5624
P43430	0.714342	0.217956	0.361388	0.190453	0.234911
P43883	2.89941	5.69755	2.94454	3.3423	3.53322
P45376	110.599	70.2415	83.8177	84.9951	60.1902
P45377	10.3758	14.1426	11.797	23.8418	26.2738
P45591	7.83596	3.72263	4.58281	5.71965	7.17667
P45700	1.34642	1.8203	1.46018	2.31315	1.9785
P45952	12.365	9.99276	14.5117	15.7489	13.5167
P46061	9.38479	9.05559	13.0891	17.5259	12.6524
P46062	8.41094	5.65452	6.42669	7.01	6.80307
P46412	32.323	19.5179	24.138	33.4239	38.1949
P46460	20.0512	20.4645	21.0117	25.9207	27.5023
P46467	6.70835	6.0834	7.43791	8.94147	8.15673
P46638	49.3684	42.6504	48.0955	37.4438	40.4356
P46656	0.976771	0.367625	0.482646	0.726565	0.694293
P46662	1.62616	1.37739	0.986884	1.0084	1.02023
P46735	94.6128	56.6487	74.517	63.145	62.8093
P46938	9.66569	4.44855	4.0708	4.10463	4.85695
P46978	14.3961	19.6545	19.8218	16.738	14.0356
P47226	6.38553	8.14626	5.8729	6.31843	6.43132
P47713	2.4487	3.54896	3.56419	4.79479	4.72785
P47738	427.501	177.252	246.96	295.296	256.764
P47739	47.1716	17.7197	22.9733	15.5727	15.0958
P47740	22.502	13.7785	21.6528	19.7906	22.1626
P47757	12.5783	14.77	14.7103	29.472	25.8743
P47758	7.11576	6.8178	5.57516	5.9954	6.25742
P47810	0.234089	0.0923115	0.110787	0.830649	0.219399
P47857	16.837	10.5298	12.2654	11.0464	8.79265
P47878	0.0679476	0.0411381	0.0732114	0.0299168	0.0340218
P47880	0.39639	0.046152	0.191948	0.106266	0.262989
P47964	2.30252	5.68078	3.65893	2.05471	1.35751
P48024	3.46463	9.67121	10.0592	11.064	10.197
P48025	5.41528	11.4034	9.38041	9.11204	9.68089
P48036	244.958	188.588	202.956	218.722	242.619
P48193	23.9983	10.5764	10.0312	9.52386	12.1651
P48302	1.01386	0.30474	0.543038	0.283449	0.341045
P48356	1.15972	0.441426	0.618298	0.617348	0.598209
P48379	0.220674	0.122153	0.0901607	0.058528	0.0893011
P48381	1.12248	0.195742	0.295821	3.2026	0.200395
P48678	167.645	104.587	121.099	123.858	170.706
P48722	28.48	17.3875	19.0072	21.2153	22.1489
P48758	71.1457	37.3979	43.6209	46.9315	41.7565
P48759	0.078855	0.346239	0.277857	0.602236	1.00603
P48774	4.11545	4.9416	5.39899	5.54743	5.01933
P48787	7.25837	2.53599	2.55533	3.01627	2.01833
P48999	3.7055	5.05619	5.58352	5.99136	5.93183
P49003	0.0603433	0.0453082	0.0317962	0.05278	0.194609
P49222	5.8852	1.71943	0.844502	1.00139	0.674253
P49282	0.224814	0.317936	0.281572	0.289126	0.431756
P49312	28.1429	27.5551	22.1497	38.3041	60.7533
P49442	8.45982	5.41425	6.34083	7.82765	7.54656
P49452	8.35014	1.75067	5.9372	2.03916	0.414772
P49710	3.97466	9.65432	5.44742	5.46473	6.59538
P49717	1.74516	5.18456	4.49193	4.11187	4.24655
P49813	11.4154	3.98619	6.19274	5.87718	8.40908
P49935	14.6172	17.6525	11.5773	11.2684	24.1194
P50096	16.5445	8.91506	8.70384	7.95417	8.49519
P50114	0.693189	0.485325	0.531376	0.571106	0.241159
P50136	3.05386	1.98914	2.43202	2.80817	1.89101
P50153	0.0543412	0.022929	0.145005	0.037056	0.0869267
P50171	6.16602	3.18422	4.76943	5.09985	5.38024
P50172	43.8675	16.3309	23.8434	15.3252	18.1742
P50247	68.9777	47.0167	52.8315	58.9063	59.1284
P50285	65.9858	20.7201	32.1373	28.1623	29.7703
P50462	6.51363	2.77811	2.80435	3.69013	2.52376
P50543	7.50421	15.6374	10.3082	15.1264	10.5595
P50544	31.0671	36.3018	27.0114	24.7115	27.5433
P50608	0.694182	3.34237	2.07933	4.3927	5.19203
P50636	0.150612	0.149804	0.166041	0.0633722	0.112152
P51125	18.2722	15.6741	8.28465	7.87017	7.17929
P51150	42.2224	31.7191	35.1058	34.8202	37.9616
P51163	1.47848	0.942247	0.862076	0.678411	0.67971
P51174	153.384	98.9047	113.809	118.118	114.74
P51432	19.9955	13.402	14.7461	14.0892	14.8444
P51437	7.19093	8.55451	10.1655	14.1406	20.5502
P51637	0.226589	0.0924777	0.173382	0.115068	0.174804
P51655	4.74573	4.16469	4.09192	3.63714	4.40762
P51661	0.204129	0.692884	0.561713	0.518343	0.34716
P51670	0.0345676	0.136815	0.0727109	0.0836725	0.101766
P51675	0.059887	0.237082	0.215833	0.263199	0.40095
P51807	0.0292293	0.0248964	0.0419519	0.644658	1.63462
P51855	11.4715	4.92661	4.59965	4.74128	4.98488
P51859	5.29014	4.44203	4.40416	5.61412	3.73262
P51885	41.706	22.835	41.4656	36.3355	37.5782
P52196	38.4781	15.2819	26.8808	22.1504	25.6125
P52430	20.8686	3.28827	8.49406	7.25995	11.3061
P52431	2.09411	3.15421	3.31406	3.07663	2.7666
Q91W82	0.261784	0.333331	0.304373	0.593707	0.355938
P52592	0.528916	0.406628	0.289982	0.268602	0.315899
P52623	2.30423	1.86425	2.93092	2.45251	2.15685
P52624	4.69865	7.27508	6.17066	7.56675	7.29423
P52633	3.39174	4.27684	4.65257	4.30248	5.81096
P52734	0.0552933	0.117816	0.0620767	0.06463	0.0514106
P52760	7.54639	3.14548	4.37099	4.21671	3.77449
P52793	0.630802	0.218575	0.338797	0.402805	0.377235
P52795	4.43521	1.6152	2.27476	1.77758	2.78346
P52800	1.68543	0.510418	0.656823	0.774133	1.00726
P53026	29.7085	28.6606	32.732	22.5598	18.1981
P53395	19.5243	10.0187	14.8701	13.3114	15.0186
P53564	2.61593	3.61519	2.72381	3.23504	2.66752
P53569	0.28567	0.560678	0.552352	0.288694	0.302798
P53690	0.133989	1.22855	0.794382	0.838159	0.90139
P53994	26.9227	21.4366	23.5645	32.2585	28.0911
P53995	6.14228	6.16212	6.02281	5.93839	5.1924
P53996	13.5922	8.98891	7.5174	9.81353	10.8547
P54071	122.584	64.0161	80.1268	88.358	82.5061
P54103	0.801116	1.06876	0.757971	1.03496	1.37785
P54116	15.149	8.78162	11.0548	12.501	12.199
P54227	5.03604	6.13151	3.55111	3.33627	2.73466
P54254	0.797442	0.905362	0.622318	0.726049	0.550514
P54285	0.0626432	0.118902	0.0962974	0.0851601	0.0804618
P54310	8.5162	5.28231	6.01376	4.9489	5.94801
P54320	13.5386	26.2691	18.809	13.0133	16.333
P54726	3.63369	2.5545	2.29614	4.93522	4.46883
P54728	19.5066	9.60285	12.9648	15.5254	14.7535
P54729	1.64357	2.03297	2.14982	2.87158	2.80021
P54731	2.93173	2.90448	3.01769	3.64201	3.44328
P54751	0.710449	1.10366	1.0492	1.16828	1.39553
P54818	0.783091	0.94016	1.60055	1.5707	1.16001
P54822	21.9913	11.8005	14.047	14.7839	13.9024
P54869	2.83824	1.11931	1.72989	0.468549	2.50206
P54923	6.49713	9.02785	9.37012	9.29044	9.0945
P55012	11.2465	9.33284	10.6598	8.38156	8.70158
P55041	0.0949605	0.42335	0.262265	0.2558	0.198702
P55065	6.73563	3.90576	4.30941	4.66973	6.39539
P55088	0.438984	0.47522	0.999735	0.971404	0.501607
P55096	18.4305	24.2478	24.7515	17.5529	14.7969
P55097	0.0418483	0.511849	0.422615	0.503544	0.613976
P55194	3.84369	6.81345	5.81624	6.69655	6.05854
P55264	15.1325	12.1528	25.758	26.9825	27.6604
P55284	35.6005	19.6598	22.5661	16.4678	23.6969
P55292	0.0472502	0.150453	0.125488	0.114708	0.0685297
P55302	3.55086	4.85155	6.1721	7.20109	5.85682
P55772	20.4964	10.3153	12.8336	13.4029	17.9357
P56183	0.329728	0.460623	0.51151	0.534687	0.364991
P56212	0.138211	0.208848	0.538323	0.418724	0.384317
P56376	8.57243	6.86902	7.8994	6.57596	6.42638
P56387	3.60621	2.8398	3.11979	3.15378	4.53095
P56399	22.4631	20.2255	23.0389	26.3417	26.4154
P56400	2.83252	0.658263	0.563211	0.992866	0.619195
P56477	0.228353	0.74024	0.572773	0.752686	0.733834
P56528	8.11862	3.80933	6.32592	4.36198	4.51632
P56546	1.69531	2.95057	2.09666	1.29268	1.53271
P56581	0.123263	0.398281	0.233888	0.212146	0.186647
P56857	23.3595	5.62045	10.6452	8.73574	8.82931
P56873	2.42023	2.63897	2.12514	2.2164	1.64053
P56959	11.1314	22.3268	14.7004	20.1221	16.9179
P57016	0.110117	0.248502	0.141375	0.0556292	0.0686163
P57746	1.96595	4.87127	3.24322	4.03545	3.52108
P57776	38.4031	50.0424	52.3586	48.8143	40.9225
P57780	85.9884	62.6891	65.5375	78.1822	71.4987
P58021	4.2785	6.94668	7.67687	7.92997	9.08963
P58022	0.440023	0.911923	0.791691	1.06252	1.11181
P58044	3.82579	2.33382	3.59487	3.43443	4.2926
P58058	1.56314	3.64478	3.49555	4.30104	4.35226
P58069	0.286106	0.293392	0.41662	0.571371	0.441168
P58196	0.753887	0.280534	0.542477	0.30077	0.507529
P58242	0.649879	0.878784	0.964347	1.02126	1.02989
P58281	19.1683	13.7302	14.1722	16.1776	13.5694
P58283	0.253083	0.17927	0.190418	0.190152	0.146935
P58404	8.24757	6.33424	6.85569	6.87267	5.79043
P58462	1.51403	1.17629	0.93043	1.01173	1.17639
P58465	1.19104	0.503708	0.812	0.631245	0.741933
P58466	3.73145	1.78345	2.38142	2.36021	2.01255
P58468	0.190059	0.285751	0.0751083	0.0536083	0.0610556
P58501	2.63605	2.46147	2.14943	2.07887	1.66117
P58545	0.00791702	0.306729	0.303543	0.0653297	0.0529821
P58660	0.649107	0.203839	0.326961	0.29142	0.224296
P58681	0.085918	0.631168	0.473563	0.498083	0.330602
P58749	0.0609606	0.11695	0.0912312	0.193364	0.167252
P58771	57.6484	24.345	21.6466	31.597	35.2118
P58801	0.900149	1.50024	1.1599	1.29568	1.2482
P58854	3.74032	2.95924	2.89412	3.33006	2.72986
P58871	29.9876	29.225	22.5881	22.0749	20.5701
P58929	0.436194	0.300206	0.196954	0.329581	0.273218
P59017	3.81928	3.69503	3.26474	3.33013	2.64258
P59024	0.117728	0.318752	0.152009	0.147283	0.178879
P59108	1.11046	3.48414	2.36176	6.12227	7.13073
P59110	0.23637	0.526935	0.369351	0.336533	0.434292
P59113	0.284598	0.175876	0.2366	0.415238	0.271402
P59242	32.2638	18.6108	19.7273	18.7419	19.9082
P59266	0.516374	0.235442	0.352412	0.314253	0.317595
P59325	7.93919	7.6006	7.63507	8.63557	10.1944
P59326	1.17144	1.07542	0.547156	0.59071	0.593448
P59383	3.3451	1.81604	3.06939	1.73176	1.32964
P59438	0.804903	1.0132	1.09974	0.982939	0.87938
P59672	7.33804	4.60104	4.70292	4.95288	5.24922
P59708	2.59613	2.91286	2.91064	4.19615	3.14913
P59729	5.66194	4.58572	4.43622	3.64846	4.03307
P59759	4.871	4.4795	3.19022	2.54447	1.98049
P59764	14.4004	7.80666	9.67556	8.68439	7.74055
P60229	7.01884	10.1038	10.4184	12.0198	11.9337
P60334	4.54023	2.35392	3.02234	1.10218	1.59549
P60670	8.33542	8.5813	8.66058	9.93568	10.5131
P60764	0.0978526	0.237002	0.360194	0.259988	0.177202
P60766	70.7453	46.3204	50.4436	34.4381	45.6497
P60840	0.12879	0.0899916	0.294897	0.20076	0.126333
P60843	65.9831	76.8268	83.1393	85.2085	97.2736
P60882	0.188747	0.170331	0.245271	0.15256	0.112201
P61014	0.111894	0.066629	0.258589	0.158626	0.0316635
P61021	20.2838	12.7859	19.9424	16.569	26.3808
P61022	8.15585	5.45526	5.91018	5.6092	5.21007
P61089	44.8312	37.3326	37.859	38.1656	30.578
P61148	2.46063	1.6328	2.18494	2.59872	4.24141
P61164	17.7402	13.5538	14.0549	13.3414	20.5839
P61211	3.64322	4.92503	5.00103	5.31497	4.24054
P61219	0.0291809	0.373193	0.254192	0.36722	0.277165
P61222	10.7516	12.9103	14.0655	14.5963	12.6034
P61226	1.11957	1.14609	1.24127	1.45419	0.891158
P61290	2.39516	3.31585	2.88148	3.21304	3.45714
P61294	2.5868	0.980043	1.26027	1.19576	1.07593
P61358	5.90941	16.8098	9.7852	5.72347	10.2314
P61406	0.772645	0.923806	0.822176	1.00691	0.996997
P61458	0.887109	1.65346	1.88954	2.11686	1.95431
P61460	0.123073	0.257122	0.210968	0.250592	0.202617
P61588	0.221942	0.341488	0.301638	0.302238	0.234917
P61759	4.25774	3.07426	1.99126	3.13649	2.70825
P61793	0.984997	0.595158	0.761874	0.823323	0.558751
P61804	8.96584	9.27405	8.5328	7.24592	6.95886
P61922	2.02067	1.11066	1.65346	1.50928	1.42956
P61957	5.52541	6.1084	9.43486	11.3394	11.7227
P61963	5.04422	3.67204	3.80649	4.33518	3.87504
P61967	1.8166	1.82595	1.54012	1.81863	1.25181
P61969	0.0883472	0.106607	0.113056	0.0731532	0.0658365
P61971	17.7952	8.14446	14.3687	12.0583	11.6055
P61979	79.452	60.7197	56.6649	60.5672	67.5156
P62071	8.39103	4.27901	4.73775	3.23077	3.45133
P62141	33.6197	20.1097	28.5951	32.7893	35.8717
P62196	37.0997	37.5167	33.4335	44.6391	38.3788
P62245	13.828	17.8925	10.202	18.2834	17.241
P62259	162.942	87.5221	89.0316	92.1749	101.82
P62270	12.1993	21.8485	17.5467	10.0023	16.8148
P62274	1.89422	4.40256	3.51399	2.75211	3.16425
P62305	2.0213	2.08598	1.78179	2.00728	1.49548
P62311	4.34636	4.21396	4.01023	4.13435	2.67273
P62315	1.54835	1.96127	2.43008	0.902235	2.94269
P62322	0.0706992	0.027352	0.0299344	0.0377252	0.0188349
P62325	0.135124	0.0625368	0.0482217	0.0369239	0.0447762
P62342	2.72522	1.93242	2.16209	1.31864	1.65615
P62627	1.61317	5.24078	5.19087	5.22253	4.01657
P62748	29.7853	22.204	25.4977	19.9116	24.0605
P62751	10.2305	23.7699	18.4534	9.01924	20.1376
P62814	24.9715	31.2476	30.9111	35.4288	33.494
P62827	39.6808	33.6424	28.1503	42.4112	37.4044
P62830	13.9642	18.1788	16.2545	6.5715	10.8715
P62835	52.1896	22.3112	26.0382	23.5183	42.8936
P62843	2.26978	4.52196	3.62876	3.51789	5.00287
P62849	4.27417	8.62199	5.6151	2.81512	5.32079
P62852	16.2038	23.6393	13.8094	8.16126	11.0918
P62862	0.260485	0.0462681	0.0430822	0.0204708	0.0213264
P62876	0.729387	0.205494	0.334085	0.30576	0.582693
P62880	43.6676	20.3273	23.4906	22.0466	27.2532
P62900	2.83913	8.28498	11.0438	0.992696	9.27504
P62908	68.8575	96.7564	76.0893	69.7768	76.5916
P62911	13.4208	26.6036	21.5043	8.37729	13.8672
P62960	16.0975	21.4966	11.8171	9.58177	16.6048
P62965	0.0376139	0.0689857	0.0159821	0.0609426	0.0279386
P62983	152.926	104.017	110.179	86.8534	116.773
P62996	7.38353	6.29489	12.0035	13.0672	10.2939
P63001	44.063	28.4276	35.9013	29.8487	35.6208
P63002	1.3656	0.845313	0.928749	0.996411	1.15102
P63005	37.6195	25.5267	28.4908	29.8776	29.8366
P63017	124.166	112.177	103.93	144.371	141.807
P63034	0.866531	0.574226	0.572512	0.647395	0.569968
P63038	119.797	77.8197	88.5197	86.1478	78.1098
P63044	0.634741	0.190282	0.277165	0.153711	0.251038
P63058	0.185156	0.118487	0.097929	0.0836193	1.31922
P63073	6.38083	7.13411	5.29191	5.68751	4.68295
P63082	0.885581	1.60486	1.12726	1.31377	2.43623
P63087	3.23286	1.57233	2.66209	2.74312	2.98858
P63101	48.82	33.3144	28.0367	146.282	134.048
P63139	0.455288	0.78431	0.657217	0.731599	0.589833
P63166	3.22366	4.23737	4.7411	3.81501	3.64993
P63213	11.5399	6.95383	7.59478	3.73469	4.49559
P63242	59.9031	38.1476	26.282	41.2358	47.328
P63321	4.05079	3.63048	4.63462	3.36883	2.82517
P63325	17.4232	26.5802	26.7545	14.9287	16.1594
P63328	13.9333	10.2326	12.58	13.8657	14.304
P63330	17.3342	16.1963	18.2654	20.4765	20.71
P68033	128.976	53.4931	63.346	76.4019	61.3611
P68037	9.06463	6.14799	6.27142	5.84963	8.30177
P68040	20.9506	29.2725	23.9631	56.6934	48.2995
P68181	5.86121	4.48045	6.3777	6.32375	5.76271
P68254	20.2191	14.1127	26.1281	34.9875	39.11
P68368	16.2533	11.0036	10.9335	12.1192	15.3407
P69566	0.465542	0.625469	0.690956	1.07014	1.08814
P70122	15.741	10.0879	11.6056	10.2694	12.8983
P70124	0.0392527	0.0418754	0.0349434	0.231028	0.0282761
P70158	3.09264	1.85944	1.97037	2.75129	2.45541
P70175	1.42245	0.620922	1.31145	0.906005	0.896191
P70180	4.23557	0.961913	1.88499	1.19349	1.79733
P70181	0.0664461	0.0285574	0.0311321	0.030755	0.027358
P70182	1.47284	1.06513	1.17002	0.935581	0.93685
P70193	1.53378	0.547487	0.692499	0.610532	1.10704
P70196	0.91703	1.03947	1.19209	0.982029	1.05684
P70206	9.46665	6.53549	7.91197	5.59037	6.59902
P70210	0.121715	0.0944965	0.0832926	0.0664442	0.172992
P70224	1.42516	0.658909	0.965958	0.977344	1.15495
Q64385	0.0621478	0.0465839	0.0718096	0.0927351	0.034099
P70248	2.02318	7.08785	6.12089	5.91301	6.56586
P70255	2.37642	1.84867	1.63043	2.01524	1.73604
P70261	28.0913	16.1716	18.6322	15.3192	16.5666
P70265	2.36718	4.50913	3.79081	4.33544	4.02519
P70268	7.98547	8.07893	8.42507	7.65689	5.73551
P70269	1.3253	0.0568786	0.0599605	0.102273	0.798103
P70277	0.237709	0.42511	0.209836	0.238119	0.201501
P70279	0.465499	1.77268	2.5329	0.257907	0.277581
P70290	19.4918	12.5861	11.3543	11.892	13.0551
P70296	51.2593	38.0782	41.2204	42.865	39.9945
P70297	4.32482	3.33277	2.87569	3.30666	2.97515
P70302	11.6025	9.05116	9.32838	8.52477	7.81186
P70315	1.79964	2.73767	2.10327	2.70894	2.84093
P70324	0.860277	0.545934	0.309695	0.346233	0.300133
P70326	0.176396	0.127789	0.0659871	0.120096	0.110151
P70333	8.75076	12.7571	12.1217	14.4306	12.476
P70343	0.0365149	0.211786	0.198773	0.211027	0.175685
P70345	0.574191	0.510896	0.545345	0.405523	0.262309
P70349	24.4576	16.9394	18.3187	17.7064	23.4813
P70353	1.3202	0.954657	0.895389	0.982951	0.872678
P70365	0.801085	0.659402	0.460572	0.542021	0.505027
P70372	28.5414	22.2198	20.7911	24.1407	23.0573
P70375	0.368654	0.835622	0.570702	0.4812	0.37727
P70380	0.054122	0.33632	0.185835	0.249522	0.197961
P70388	2.37589	3.15954	2.68467	4.10078	3.41014
P70392	2.62066	1.58907	2.34639	1.57899	2.04662
P70398	15.6033	18.8849	16.0904	16.7275	17.6562
P70403	0.281534	0.0854275	0.279771	0.544131	0.717521
P70404	14.2978	8.66205	9.05682	8.96609	10.3924
P70414	0.516129	0.698063	0.760213	0.54838	0.268859
P70452	4.45663	2.53705	3.27683	2.55787	2.4879
P70459	0.390308	0.488011	0.239811	0.237474	0.235416
P70460	11.2408	14.5062	8.68176	9.47775	9.73262
P70658	0.797639	0.22928	0.416442	0.3148	0.22685
P70662	0.29369	0.359362	0.327316	0.252223	0.478304
P70669	0.21225	0.962992	1.00117	0.590853	0.24601
P70671	2.77762	3.76931	3.63809	3.91818	3.45755
P70677	0.910486	1.84	1.50712	1.96816	2.23067
P70697	4.60255	5.17243	4.70453	6.09334	6.32605
P70698	7.36815	15.4108	12.6544	14.1603	13.6187
P70699	4.66506	6.60166	6.21147	7.16201	6.42107
P70704	19.4341	14.4927	19.011	18.583	19.5154
P80313	68.4223	56.7431	58.601	62.6022	62.367
P80314	42.6547	35.8847	40.7231	48.7936	52.0929
P80318	93.8004	85.9782	91.2254	99.9603	105.436
P81269	0.0672692	0.0917258	0.0628909	0.0348388	0.039127
P81270	4.79039	3.43781	2.78359	2.72684	2.21047
P82198	10.4796	15.9725	15.5649	16.6812	23.8916
P82343	4.73869	6.77199	5.5006	4.22369	5.66
P82347	12.2594	3.8812	6.22726	5.17247	6.01663
P82349	3.56517	1.72184	2.74863	1.48981	1.91
P82350	0.55112	0.209378	0.296087	0.387672	0.269766
P83093	6.05696	3.84302	5.22087	3.18	4.44777
P83510	1.4544	0.926777	0.632875	0.685471	0.708447
P83741	11.0141	9.369	7.35161	7.50669	8.75535
P83877	0.195697	0.296419	0.396912	0.248845	0.172286
P83887	2.30217	2.47415	3.21905	3.21161	3.38601
P83940	15.8285	13.9126	9.22026	17.9147	16.3048
P84086	0.364963	0.216382	0.177976	0.0862616	0.051972
P84444	0.616375	0.606868	0.478149	0.790473	1.54065
P85094	4.22493	2.66588	3.92851	3.3445	4.08546
P86793	0.00362561	0.0131557	0.00930063	0.00917142	0.014896
P97298	2.69895	4.7014	3.15333	4.51917	3.6551
P97302	0.360682	0.839796	0.533695	0.551945	0.581447
P97310	1.87123	5.8743	3.26518	3.92196	4.28945
P97311	8.31847	4.41977	3.56648	7.92242	3.54933
P97313	0.694614	1.23646	1.34336	0.961914	1.00551
P97314	4.63336	3.98551	2.61766	2.85965	2.09204
P97315	66.2883	48.455	40.6299	31.2802	42.7383
P97328	0.696664	0.191761	0.279349	0.222283	0.314226
P97333	23.2585	14.1031	16.3656	13.2596	14.8194
P97346	0.980574	1.44562	1.55179	1.8033	2.03806
P97351	36.4959	42.2589	36.4681	26.6058	32.0211
P97352	20.883	7.26421	12.1475	7.09814	6.60306
P97360	0.667668	1.72072	1.19728	1.51886	1.20174
P97363	20.8225	6.11822	9.6935	10.185	7.01336
P97364	1.38279	2.24948	2.23129	2.082	2.18835
P97369	1.28008	3.88095	3.86621	3.50809	4.84719
P97370	21.3955	15.7614	22.8426	21.4541	20.7153
P97371	28.8191	36.4094	35.6857	54.8399	47.0549
P97372	12.4067	24.4568	22.7934	24.821	17.3039
P97376	0.994265	1.18593	0.541033	0.947605	0.832788
P97377	1.22908	2.17365	1.90016	1.77697	1.76638
P97379	2.51161	3.47793	2.32959	2.65713	2.00236
P97384	36.5579	30.2053	37.9989	31.9956	38.3446
P97386	0.696441	1.38006	1.10811	1.09347	0.963051
P97393	2.27376	2.64537	2.49287	1.97505	2.16185
P97412	1.10805	1.56383	1.74261	1.88763	1.66452
P97427	0.148844	0.358434	0.227036	0.448551	0.362242
P97433	3.03625	1.84303	1.55404	1.47168	1.54051
P97434	56.6764	40.5705	47.4263	41.8568	45.7317
P97449	14.5824	20.9434	22.714	25.4347	23.6121
P97450	2.40325	0.717536	0.973343	0.994721	0.944157
P97454	1.27502	0.690746	0.613234	0.818891	0.821673
P97464	0.0431394	0.171413	0.114268	0.115286	0.202364
P97465	2.32463	2.16408	1.69443	2.38747	2.09432
P97467	2.94348	1.79752	2.29731	2.08638	1.88284
P97468	2.80475	1.05912	1.50112	1.05929	1.26774
P97471	1.70715	1.2628	1.53634	0.944585	1.40155
P97479	0.301217	1.28604	0.935436	1.47225	2.08607
P97490	0.221639	0.0824668	0.130208	0.10794	0.117996
P97496	8.64068	9.17098	8.13258	6.76434	6.78519
P97501	11.2103	1.44872	4.65912	3.17176	4.13804
P97760	1.31773	1.55178	1.71689	1.96969	2.21942
P97765	3.90062	3.09934	3.05772	3.91604	3.29366
P97784	0.166087	0.158824	0.228286	0.420903	0.228766
P97789	3.29997	5.0633	4.83596	4.61944	4.2143
P97792	12.2603	8.12971	8.43358	11.3795	13.3427
P97794	0.0557161	0.120761	0.0706542	0.0292504	0.0568428
P97798	2.01288	1.34418	1.44964	1.14594	1.18837
P97805	0.0244511	0.0318975	0.0581363	0.083866	0.0279544
P97813	1.82859	1.01333	1.40652	1.42984	1.48133
P97814	0.244318	0.721967	0.683285	0.698443	0.696246
P97820	1.65891	2.62193	1.90067	2.17991	1.86609
P97821	17.6263	43.6934	35.0552	40.0367	33.4253
P97855	9.08617	13.3764	10.5588	9.84785	8.13453
P97858	0.0990967	0.182087	0.167786	0.140447	0.213098
P97864	2.52213	3.44013	3.07586	3.01685	2.81545
P97872	7.57469	3.3641	4.85051	3.74045	4.62952
P97927	46.9657	28.5815	29.0458	31.1771	38.5393
P98078	3.59732	4.76809	3.34705	3.80108	3.07913
P98086	0.294397	0.999804	0.551438	0.204742	0.142959
P98195	1.22593	1.40368	1.74761	1.56259	1.70861
P98203	2.57313	1.42355	1.79151	1.2818	1.23805
P99029	48.6341	42.0002	40.6063	32.4902	36.1888
Q00262	0.911854	0.763432	1.13241	0.992998	1.24206
Q00322	0.13773	0.094692	0.152542	0.197154	0.221495
Q00422	2.91005	3.05207	3.09528	4.50382	4.04404
Q00493	0.169634	0.053281	0.0966005	0.040115	0.079654
Q00558	2.33787	1.96046	1.66027	1.81298	1.55488
Q00560	2.09337	1.47913	1.74259	1.64862	1.49914
Q00612	30.6551	24.9595	27.8538	38.6185	45.9569
Q00623	46.8734	28.563	16.1981	31.0094	33.5505
Q00896	80.6779	57.8462	28.13	40.7894	32.2769
Q00897	235.064	100.741	69.2783	129.898	96.7936
Q00898	10.034	5.91352	4.25141	6.70629	5.61613
Q00899	3.54636	3.37233	3.42973	2.36181	2.42844
Q00915	11.5779	8.62709	8.19202	7.85512	6.94963
Q00993	0.828313	1.58365	1.76341	1.3994	1.51784
Q00PI9	32.3203	24.029	32.0351	22.328	26.7164
Q01063	0.733634	0.683792	0.631766	0.483213	0.442171
Q01102	0.293373	0.0556174	0.0824754	0.0911023	0.0524677
Q01147	1.08825	1.74642	2.43477	2.43408	1.81829
Q01231	0.941861	0.233891	0.252778	0.204392	0.251513
Q01320	0.484365	1.21637	0.930632	0.921242	0.831603
Q01341	0.493947	0.477184	0.744215	0.736757	0.77794
Q01405	18.0087	22.7938	18.4387	19.3704	18.7723
Q01705	0.9264	0.46367	0.53945	0.569429	0.572508
Q01730	25.8274	10.378	23.4307	19.8701	23.9581
Q01768	37.2978	29.961	23.8295	25.3094	20.3246
Q01815	0.235617	1.12474	1.18254	1.36709	0.878575
Q01853	136.463	125.343	119.636	139.869	124.211
Q01965	0.493791	0.522575	0.747333	0.928917	0.730875
Q02053	109.476	87.123	88.7203	85.4034	95.0253
Q02248	45.7399	29.5261	28.9295	26.6999	27.5627
Q02257	52.4444	23.1112	30.927	32.0902	40.6992
Q02357	20.1175	5.47705	2.63571	3.89242	3.5433
Q02496	1.57492	6.10014	7.04144	3.44472	2.66281
Q02526	0.251794	0.150778	0.172439	0.103326	0.0854829
Q02566	212.585	101.381	137.98	144.758	104.618
Q02780	2.55499	1.54412	1.33094	1.13603	1.04701
Q02788	57.0538	35.1808	40.1029	32.087	56.5064
Q02858	5.19886	2.93328	4.3093	3.56281	3.2561
Q02956	2.48635	1.27286	1.42154	1.77108	2.03428
Q03146	0.36572	0.892929	0.673936	1.11261	0.692168
Q03147	0.67754	0.900281	0.711339	1.08221	0.954625
Q03173	3.5955	2.35811	2.52956	2.64618	2.76916
Q03265	219.774	162.241	179.066	174.444	178.833
Q03267	0.389235	0.48045	0.367869	0.904592	0.53969
Q03311	0.672017	0.231257	0.339671	0.311017	0.423078
Q03347	0.67716	1.10732	0.748895	0.892882	0.933944
Q03734	3.31492	1.34153	0.965211	1.41879	2.59256
Q03963	0.772395	2.43177	2.18691	1.80448	1.91916
Q04447	39.6552	39.2034	48.0783	60.5515	58.6775
Q04519	0.35895	0.642626	0.608754	0.908586	0.829635
Q04690	3.20687	2.88179	3.49005	4.14473	3.6699
Q04692	0.293493	0.361126	0.600678	0.455282	0.430203
Q04736	7.33086	4.65603	6.03973	5.64437	6.659
Q04841	0.0701816	0.127942	0.142725	0.177835	0.229642
Q04857	110.329	65.4992	65.3869	63.6577	91.6048
Q04863	0.165277	0.713388	0.446807	0.557346	0.465921
Q04891	0.133368	0.0775356	0.159516	0.20726	0.437729
Q05117	0.255052	1.11402	0.823873	1.11294	1.57084
Q05421	0.283888	0.181165	0.577228	0.403355	0.165832
Q05685	0.225673	0.466389	0.789567	0.565193	0.129779
Q05793	460.954	247.168	312.545	285.059	344.327
Q05816	78.8186	75.5133	77.083	114.053	85.1653
Q05860	0.118631	0.184786	0.172086	0.286382	0.340618
Q05909	6.17296	3.89669	4.10141	3.08336	3.45656
Q05910	0.0683413	0.112089	0.212727	0.205902	0.321429
Q05915	0.341043	0.398297	0.367147	0.823376	0.890857
Q05921	1.12162	1.30322	1.55603	1.71339	1.77303
Q05A36	0.254194	0.16695	0.0737549	0.177667	0.152286
Q05AH6	0.0545709	0.0696219	0.0314447	0.0324678	0.042537
Q05BC3	24.4469	13.283	17.12	13.8705	15.3758
Q05CL8	1.00415	1.38853	1.14872	0.925268	1.33354
Q05D44	5.89713	8.93778	7.05029	7.58868	7.8566
Q06138	18.5514	10.9247	11.5484	11.6634	13.3719
Q06180	0.780715	1.28709	1.01546	1.39165	1.28654
Q06318	145.715	45.8351	73.7427	140.508	160.675
Q06770	2.23697	1.23687	0.955723	1.24558	0.720299
Q06806	2.54067	1.37106	1.61029	1.16828	1.45504
Q06890	22.796	24.2963	23.9607	31.0297	40.4868
Q07076	30.7474	28.0838	28.8006	36.0238	37.7328
Q07079	0.384562	0.244425	0.0985316	0.247648	0.105058
Q07113	11.6047	15.2648	13.91	13.8177	13.3755
Q07456	1.40906	0.542259	0.362499	0.610337	1.46915
Q07646	0.0390621	0.171758	0.0542699	0.0642836	0.0640564
Q07763	0.0505759	0.160159	0.701456	0.513627	0.231492
Q07797	5.17425	19.313	17.9239	20.6603	21.1231
Q07813	0.454047	1.60129	1.51215	0.924743	1.7017
Q08024	0.0214698	0.192149	0.359151	0.384975	0.0633116
Q08091	92.9067	25.6046	30.3965	22.3176	26.5337
Q08122	1.59141	2.42478	2.67407	2.11546	2.20536
Q08509	2.29864	3.11908	2.96068	3.90865	3.27418
Q08642	0.784462	0.830384	1.25241	1.07282	0.944578
Q08652	0.0223358	0.0344239	0.0281393	0.0398126	0.108499
Q08775	0.131909	0.420875	0.436452	0.528274	0.399691
Q08857	204.392	72.017	88.4065	78.7207	98.8894
Q08874	0.309754	0.563137	0.375793	0.259989	0.167883
Q08879	7.85408	12.2984	9.41286	10.1452	9.59473
Q08890	0.681658	0.269358	0.379733	0.544517	0.517181
Q08943	7.28447	8.73031	7.78881	9.42252	10.7486
Q08AT1	0.808219	0.265922	0.289426	0.40177	1.13538
Q09014	1.61683	4.19281	3.7233	4.64238	5.25786
Q09143	0.0359598	0.033445	0.0371774	0.166186	0.126506
Q09200	1.58679	2.83797	2.55007	3.19475	3.12649
Q0GNC1	2.29283	3.48403	3.46881	5.0809	4.81589
Q0II04	1.51847	0.626538	0.932797	0.896537	0.622523
Q0KK55	0.434375	0.274897	0.248904	0.362899	0.168923
Q0PHV7	0.197144	0.263508	0.0702094	0.0736544	0.0488902
Q0VBV7	0.0270272	0.0244568	0.0374559	0.0234588	0.0555229
Q0VDN7	0.054932	0.117399	0.119227	0.197033	0.135989
Q0VE29	0.0780495	0.0374268	0.0519728	0.0321089	0.0421327
Q0VEJ0	0.184092	0.310783	0.336294	0.324359	0.186243
Q0VGB7	1.26763	2.21865	2.12956	2.10253	1.70665
Q0VGY8	7.40608	6.49983	5.78007	4.64552	4.53105
Q148W0	0.159121	0.24066	0.257937	0.320865	0.346658
Q149F3	1.04309	0.0414692	0.0511602	0.0782821	0.0708552
Q149G0	0.190123	0.21656	0.143089	0.128641	0.0965673
Q14AX6	0.293456	0.526478	0.29147	0.403361	0.322034
Q14B46	5.94716	3.88197	3.37225	2.86701	3.34484
Q14B98	0.161491	0.269642	0.161842	0.0819809	0.135428
Q14C51	0.529822	1.25963	1.71623	1.50829	1.59298
Q14CH1	1.00633	1.14612	1.30646	1.6465	1.75726
Q14DH7	1.20142	1.16996	1.29847	1.25415	1.0513
Q18PI6	0.310311	0.413376	0.412414	0.530953	0.44112
Q1ERP8	0.253296	0.112862	0.0598858	0.465135	0.0986982
Q1HFZ0	6.10713	8.28816	7.50673	8.22507	7.65154
Q1W617	2.17076	3.06476	2.56683	1.18933	0.996745
Q1XH17	2.10479	0.693528	0.970113	1.52221	0.873563
Q2EMV9	3.6794	7.71195	7.92506	8.39133	7.04713
Q2HXL6	0.485574	1.03698	1.35203	1.25466	1.02393
Q2KN98	9.08406	5.1285	6.1094	5.2764	5.12967
Q2M3X8	1.3083	0.439099	0.519933	0.376064	0.366749
Q2PZL6	0.592421	0.791326	0.46735	1.43268	1.35424
Q2TBA3	0.786112	2.60276	2.00771	2.7059	2.47251
Q2TPA8	1.62935	1.45325	2.16289	1.8303	2.0386
Q2TUM3	0.193919	0.312435	0.478411	0.480382	0.333538
Q2VPU4	0.302377	0.394189	0.125602	0.176955	0.136179
Q2YFS1	0.093559	0.120888	0.143748	0.0719807	0.242229
Q32NY4	2.08533	1.33465	1.52536	1.36013	1.49817
Q3B7Z2	9.37453	6.87532	8.33203	13.2362	14.4528
Q3LAC4	4.59124	3.12669	3.2739	2.49039	2.56473
Q62293	1.43041	5.60702	6.62711	7.09148	9.397
Q3TA38	0.0992022	0.118309	0.121559	0.0210701	0.250077
Q3TAA7	0.131495	0.22287	0.198164	0.240992	0.298418
Q3TAE8	0.0545382	0.0591645	0.0882498	0.0934573	0.0284761
Q3TBD2	4.90875	5.12095	5.26105	6.47894	7.54789
Q3TBT3	0.55942	2.00063	1.48394	1.96662	2.03386
Q3TC33	1.19186	0.564664	0.664861	0.954446	0.783915
Q3TC72	5.16932	2.54419	3.90508	3.1172	3.29231
Q3TCJ1	2.5593	1.61331	1.40667	1.7032	1.37061
Q3TCN2	3.33367	5.53746	6.59359	7.568	7.17223
Q3TCT4	0.02785	0.00954829	0.0139944	0.0288873	0.0308264
Q3TDD9	4.39841	5.85347	5.86208	5.49544	5.436
Q3TDK6	0.32992	0.322337	0.308667	0.283347	0.418708
Q3TDQ1	4.9926	6.27528	7.18356	8.1497	6.86953
Q3TEA8	22.4382	17.2376	23.6866	9.7293	13.5914
Q3TEI4	0.024789	0.0282325	0.0283998	0.279819	0.0866665
Q3TEW6	0.212506	0.162099	0.104903	0.0519639	0.058097
Q3TFD2	17.8913	26.4376	22.2425	18.6629	18.7486
Q3TFQ1	2.36769	2.04539	2.6749	2.50962	2.14739
Q3TGF2	1.6926	1.17345	0.801652	0.773645	0.819641
Q3THG9	4.13293	3.49867	3.85721	3.98912	3.9028
Q3THS6	13.5826	9.87995	9.45814	10.655	9.72359
Q3TIR3	4.77396	3.58484	4.04438	4.39949	4.03854
Q3TIU4	2.51723	2.66209	2.40811	2.62673	3.36591
Q3TIV5	1.5486	3.64937	4.82443	6.41162	3.7829
Q3TJD7	15.4565	15.9684	10.4472	11.4274	10.0497
Q3TLH4	13.7663	11.206	4.81782	5.56616	5.24248
Q3TLS3	1.2259	0.837865	1.02189	0.849206	0.966011
Q3TN34	0.644051	1.7719	0.979069	1.35847	1.33206
Q3TNL8	0.733064	1.05607	1.08131	0.954301	1.28723
Q3TPE9	1.15917	0.955272	1.12968	1.54524	1.27525
Q3TPX4	8.63193	6.47812	7.38455	8.4061	7.90995
Q3TQI7	0.64268	0.441338	0.310965	0.118104	0.130634
Q3TRM8	3.88643	9.95851	12.0125	13.1471	17.1839
Q3TT38	0.464846	0.365672	0.230944	0.370958	0.246609
Q3TTA7	0.997446	1.18265	0.78602	1.04365	1.02157
Q3TUA9	0.234458	0.309816	0.315311	0.317784	0.24672
Q3TUF7	0.56118	1.27432	0.741662	0.0933893	0.165427
Q3TUH1	1.4682	0.892331	1.04782	0.998141	1.21581
Q3TUL7	3.0698	7.4319	0.827697	0.0269597	0.674632
Q3TUU5	0.0331881	0.103062	0.0528493	0.0965958	0.0382716
Q3TVC7	0.0527824	0.0875591	0.0309699	0.0203496	0.0207773
Q3TVI8	2.6804	2.51077	2.33203	2.65552	2.10209
Q3TVP5	0.136548	0.369331	0.323135	0.448137	0.16964
Q3TWF6	0.998219	1.2449	1.22214	1.41678	1.49868
Q3TXS7	22.2921	23.5668	24.8258	29.6097	29.3667
Q3TXU5	0.386276	0.418142	0.307636	0.435539	0.582955
Q3TYD6	4.08432	3.37598	3.13994	3.05366	2.7522
Q3TZM9	0.546811	0.530976	0.90318	0.975957	0.699466
Q3TZW0	2.05373	1.11408	1.13999	0.868065	1.17708
Q3TZX8	2.63662	1.14372	0.676054	0.745448	1.31549
Q3TZZ7	22.8351	13.5798	15.2694	15.1645	16.4394
Q3U0B3	3.06776	1.27109	0.946634	0.692175	0.935236
Q3U0K8	0.290604	0.251495	0.225551	0.362228	0.357555
Q3U0V1	27.66	27.5973	20.2546	23.6964	24.5987
Q3U0Y2	0.176638	0.1169	0.163789	0.140375	0.207464
Q3U155	0.563763	0.940245	0.206936	0.318803	0.115729
Q3U182	0.613186	0.807197	0.461878	0.537206	0.614048
Q3U1V6	0.958287	0.712095	0.689764	0.910859	0.916264
Q3U1Y4	0.390766	0.570114	0.507179	0.777837	0.707773
Q3U214	0.48264	0.359013	0.322412	0.622516	0.388638
Q3U288	0.044535	0.0802172	0.0239008	0.144305	0.0475765
Q3U2C5	0.0305877	0.0972906	0.0871518	0.157787	0.128616
Q3U2S8	0.149172	0.420973	0.674123	0.80445	0.775583
Q3U2V3	0.474308	0.339206	0.790329	0.507561	0.574909
Q3U3N6	0.0404523	0.123378	0.0968464	0.0741065	0.052169
Q3U435	0.0224294	0.0476819	0.16143	0.177954	0.261546
Q3U492	0.576092	0.411975	0.563265	0.21864	0.279647
Q3U5C8	1.09897	1.26776	1.62955	2.07217	1.51436
Q3U5F4	0.429116	0.217533	0.41161	0.372042	0.467463
Q3U5Q7	16.5007	29.2584	33.7167	29.9211	36.8409
Q3U6K5	2.27464	1.14442	2.24694	2.02666	2.34116
Q3U6Q4	0.0588152	0.22218	0.112908	0.239884	0.255478
Q3U7U4	0.157935	0.0822785	0.0994711	0.0565403	0.03711
Q3U821	2.6724	1.96187	3.7193	3.49132	2.34584
Q3U829	0.473776	0.702471	0.667503	1.28434	0.75043
Q3U962	0.191938	1.52335	0.849707	0.603048	1.38644
Q3UA37	2.53317	2.23578	1.67628	1.61075	1.54281
Q3UBG2	2.53721	1.29223	1.60094	1.17698	1.30263
Q3UBZ5	1.27491	0.659928	0.717311	0.848154	0.551028
Q3UDK1	1.22862	1.67585	1.25474	1.30605	1.31109
Q3UDP0	0.366781	0.810214	0.721717	0.699563	0.679073
Q3UDR8	0.98788	1.64899	1.3122	1.52232	1.58804
Q3UDW8	0.539851	0.632932	0.653368	0.863621	0.662989
Q3UE17	0.127236	0.181541	0.167856	0.162623	0.094715
Q3UE31	0.121201	0.37994	0.373078	0.481801	0.486339
Q3UFM5	0.0948436	0.113199	0.0971391	0.0556651	0.0559781
Q3UFS4	0.0169608	0.0550391	0.0987359	0.0626635	0.118463
Q3UGC7	2.24736	2.76326	2.23998	1.45879	1.5695
Q3UGF1	1.48085	1.69477	2.15959	3.51018	1.93508
Q3UGP9	0.601705	0.557321	0.578614	0.581271	0.925677
Q3UGR5	11.3234	7.60215	10.344	8.11734	8.03673
Q3UGS4	1.28361	1.22977	1.69166	1.05117	0.754829
Q3UGY8	1.61984	2.40523	2.1396	2.21417	1.82439
Q3UH06	0.508006	1.52668	0.487109	0.396145	0.318616
Q3UH68	59.5587	34.2635	30.3578	30.2182	30.2108
Q3UHA3	1.12106	2.39368	1.31026	1.60141	1.53771
Q3UHD3	0.629077	0.428226	0.582043	0.157356	0.0272611
Q3UHF7	0.343164	0.217617	0.266005	0.191734	0.10506
Q3UHG7	0.277155	0.377816	0.434133	0.614706	0.325318
Q3UHH2	0.230484	0.0920282	0.124279	0.0634559	0.126593
Q3UHH8	0.256476	0.401426	0.526089	0.403168	0.418576
Q3UHJ0	11.3566	7.71268	6.96712	6.7962	7.53999
Q3UHN9	15.6868	2.85127	2.49083	2.2239	2.05834
Q3UHU5	2.886	1.69858	2.06569	1.92466	1.68404
Q3UHX0	0.303794	0.420285	0.265049	0.259254	0.275067
Q3UHX2	2.37561	1.69236	0.967498	1.27069	1.69893
Q3UIJ9	8.82775	4.09287	5.66012	4.77993	5.38668
Q3UIK4	0.379638	0.180083	0.167012	0.204929	0.20958
Q3UIL6	3.82515	1.86231	2.63411	2.40699	2.71345
Q3UIR3	4.31467	8.31807	9.33966	9.4973	7.76703
Q3UJ81	0.374921	0.182699	0.172389	0.0389332	0.112991
Q3UJD6	3.647	3.79357	2.98605	3.33629	3.11743
Q3UJK4	0.151686	0.332645	0.126655	0.0893181	0.0876722
Q3UJZ3	0.0461314	0.0295374	0.0942699	0.0807357	0.115156
Q3UKC1	2.5639	1.66414	2.05761	1.8909	1.9169
Q3ULD5	16.8919	7.26589	12.513	10.2757	12.8145
Q3ULF4	2.00703	1.60179	1.71171	1.53681	1.42175
Q3ULW8	5.69969	12.8759	10.1206	11.0179	12.6331
Q3UM29	3.65481	4.56024	4.05162	4.78949	4.06554
Q3UM45	12.6298	8.29836	10.6041	11.9126	11.04
Q3UMB5	0.373415	0.618577	0.52406	0.624799	0.66468
Q3UMC0	13.1404	6.4421	4.75337	10.8645	3.24127
Q3UMF0	12.4368	8.4902	7.52781	7.13008	6.73038
Q3UMR5	4.83087	3.26838	3.43918	2.91847	2.99618
Q3UMT1	8.92333	5.58184	5.34566	5.25049	5.60902
Q3UMW7	1.04944	1.9583	1.852	2.12284	1.72346
Q3UNA4	0.684325	0.249421	0.0919779	0.142962	0.391354
Q3UNZ8	3.26402	2.17395	4.2031	3.53633	4.42038
Q3UP44	0.0619807	0.031793	0.0675201	0.033025	0.0614935
Q3UP87	6.93477	9.64317	13.332	13.7723	24.2113
Q3UPI1	0.303415	0.233776	0.234922	0.178024	0.173897
Q3UPL5	2.49798	2.97072	1.73504	1.43803	1.51508
Q3UPR9	1.40481	0.646793	0.976932	0.746958	0.688594
Q3UPY5	0.114382	0.0589267	0.0848984	0.0679804	0.0784825
Q3UQ28	11.1216	8.88585	7.43514	7.36039	7.62183
Q3UQA7	1.48753	1.16086	0.886373	0.717089	0.742073
Q3UQN2	11.1461	7.68598	8.75283	7.59794	7.60645
Q3UR85	0.427856	0.0792366	0.0559684	0.212175	0.197298
Q3UR97	0.727767	0.569552	0.545155	0.342001	0.444641
Q3URD3	4.67461	3.22373	3.92336	3.07936	4.16452
Q3URQ0	1.39542	2.4678	1.82717	1.81949	1.96472
Q3USB7	2.14347	1.10676	1.47877	1.15702	1.23673
Q3USJ8	0.875555	0.997824	1.16128	1.24795	1.23368
Q3USL1	0.185269	0.191151	0.230062	0.204872	0.0754829
Q3UTQ7	0.123484	0.198882	0.216717	0.155865	0.102188
Q3UTQ8	2.24938	1.03289	1.41844	0.727057	0.900594
Q3UU41	0.0429882	0.0874861	0.0653248	0.0709367	0.0412054
Q3UUG6	0.790769	0.699659	0.720078	1.05993	1.00104
Q3UUI3	0.36326	0.24263	0.17712	0.217823	0.216376
Q3UV55	0.1021	0.209913	0.017486	0.0193062	0.108651
Q3UV70	4.92524	2.6978	3.41813	3.27928	4.17525
Q3UV74	0.459986	0.917792	1.8527	1.36477	2.66043
Q3UVG3	3.85736	3.74231	4.17933	4.80025	3.76612
Q3UVV9	0.182731	0.14978	0.343506	0.346708	0.446712
Q3UW53	29.5967	21.8956	26.7169	32.6596	31.4829
Q3UXZ6	1.29425	0.63356	0.873674	0.852579	0.723907
Q3UY34	0.0988013	0.138591	0.10356	0.164888	0.12826
Q3UY90	0.383612	0.0237036	0.0973596	0.2886	0.0684625
Q3UYG1	0.0522439	0.0984525	0.156291	0.135016	0.107374
Q3UYH7	0.21225	0.456311	0.394806	0.399178	0.266464
Q3UYK3	0.0589501	0.138287	0.0868319	0.143565	0.0588694
Q3UYV9	2.92219	3.45794	4.48803	4.29838	4.39413
Q3UZD5	0.282675	0.0919245	0.148873	0.0914517	0.0689687
Q3UZP0	0.139686	0.117391	0.760314	0.0975436	0.921035
Q3UZP4	0.754377	0.138954	0.248712	0.235343	0.274348
Q3UZY0	0.0146462	0.0429395	0.0484142	0.032923	0.0259018
Q3UZZ4	0.422845	0.760616	0.871649	1.41161	2.72867
Q3UZZ6	2.50561	0.342231	1.57197	1.24511	0.941524
Q3V096	0.132502	0.117822	0.164397	0.595358	0.621776
Q3V129	0.744571	0.834565	0.662011	0.673374	0.410733
Q3V1G4	0.0645341	0.141706	0.1544	0.193864	0.261221
Q3V1L6	0.0276667	0.0485399	0.239279	0.307343	0.117864
Q3V1M1	0.0751807	0.359341	0.46811	0.516647	0.690584
Q3V1T4	1.4489	4.91596	2.1508	3.0234	2.74745
Q3V2J0	3.49129	2.11764	2.28499	4.40155	4.08496
Q3V3N7	0.657944	0.551931	1.01012	0.655753	0.759085
Q3V3Q7	1.03032	0.8908	0.782526	0.830476	0.639244
Q3V3R1	5.25291	6.34997	6.77817	6.97366	8.31656
Q3V3V9	0.0480538	0.14738	0.219349	0.267527	0.0842403
Q4ACU6	34.5523	17.93	18.0283	16.9152	18.7205
Q4FZC9	1.32852	1.64703	1.87105	1.75908	2.20039
Q4KMM3	5.00457	3.95182	3.74014	4.11491	3.68018
Q4LDD4	7.43676	10.0148	9.64237	10.7286	10.9209
Q4LFA9	1.00732	0.679082	0.616883	0.550072	0.746087
Q4PZA2	10.5278	3.97797	6.01897	5.3317	5.78358
Q4QQM5	0.0740646	0.0782075	0.104433	0.317741	0.172262
Q4QRL3	0.833112	1.65085	1.58207	2.03507	1.72367
Q4VAA2	1.30369	1.00017	0.556715	0.813168	0.620808
Q4VAE3	2.80647	1.49448	1.67181	1.26938	1.85839
Q4VBE8	1.43665	1.88222	1.74527	1.9701	1.92279
Q4VC33	0.926845	0.608227	0.736321	0.507593	1.00897
Q501J6	13.4656	21.6623	15.4155	16.4063	14.5892
Q501J7	4.70937	3.45532	2.9055	2.59892	2.9389
Q505D1	1.9353	1.68436	1.7464	1.6003	1.41045
Q52KE7	0.296136	0.446426	0.430251	0.494149	0.590541
Q52KG4	0.482023	0.204156	0.293594	0.226899	0.165634
Q52KR2	0.363266	0.316746	0.273354	0.265618	0.188038
Q56A08	2.30442	2.80534	1.8003	2.12668	1.9608
Q56A10	0.121071	0.205732	0.0520088	0.0936344	0.0571753
Q571E4	1.3209	3.50621	2.58724	3.67753	2.84443
Q571H0	0.716539	1.08297	0.993063	0.779059	0.62946
Q571I4	0.0505664	0.124263	0.0770965	0.154837	0.14998
Q58A65	18.1088	14.1054	13.623	13.8215	13.9392
Q5BKQ4	0.381096	0.144407	0.11089	0.143621	0.0817549
Q5DTK1	0.197251	0.222285	0.202056	0.621968	1.07018
Q5DTM8	1.43491	1.77085	2.02656	2.17341	1.93411
Q5DTT3	0.353851	0.353897	0.252668	0.382158	0.344634
Q5DTX6	24.6018	11.8768	12.233	12.6918	12.1409
Q5DU02	0.261127	0.207984	0.20698	0.101823	0.0570323
Q5DU05	0.448043	0.492035	0.711765	1.22255	1.023
Q5DU09	0.399727	0.406773	0.376537	0.189391	0.186113
Q5DU37	2.02165	2.90707	3.04825	3.76944	3.34761
Q5DU41	0.340943	0.174107	0.198017	0.189005	0.155642
Q5DW34	0.665119	1.22773	0.951044	0.879709	0.911488
Q5EBG6	1.85441	1.09204	0.740607	0.833318	0.889125
Q5F204	0.0695983	0.123807	0.110523	0.0348574	0.0503333
Q5F285	2.26794	1.60599	1.35495	1.00783	2.21284
Q5F293	0.459371	0.245268	0.259323	0.214638	0.237002
Q5F2E7	2.20457	2.54421	1.45498	1.72609	1.78422
Q5F2E8	3.80234	2.58788	3.21525	2.89436	3.20294
Q5FW53	5.04914	2.10827	2.66868	2.2078	1.72924
Q5FW85	0.193244	0.0725453	0.0735208	0.0591298	0.0857235
Q5FWK3	23.8532	19.0674	18.7811	17.2334	19.4426
Q5HZG4	0.277775	0.292174	0.200027	0.128657	0.178582
Q5HZI1	0.760314	0.474838	0.56766	0.447002	0.486015
Q5HZI9	3.12202	1.53887	1.80257	2.3153	2.55105
Q5HZJ0	0.158337	0.232323	0.273874	0.376483	0.261223
Q5I012	0.771046	1.43123	1.15267	1.09583	1.09737
Q5I1X5	0.784013	0.882833	0.513863	0.53853	0.544108
Q5IRJ6	0.489334	0.496236	0.644243	0.607156	0.884939
Q5JCS9	0.167701	0.0945485	0.217035	0.334093	0.291833
Q5M8M2	0.859455	0.76328	1.83478	1.35447	1.95793
Q5M8N0	2.03695	1.25122	1.49124	1.68891	1.20479
Q5M8N4	2.82811	1.81745	2.04785	1.78492	2.36889
Q5M956	0.0235814	0.0592602	0.0563619	0.0895277	0.0623359
Q5MJS3	0.0145993	0.155886	0.117143	0.117772	0.122025
Q5NBX1	5.76797	3.4374	3.39367	3.3485	4.02676
Q5NC32	1.16067	0.220206	0.610697	0.425919	0.452619
Q5NC57	0.175065	0.0744146	0.142993	0.100296	0.131913
Q5NCE8	0.364359	0.888212	5.30782	0.318566	0.30259
Q5NCR9	0.0477594	0.0465098	0.0434282	0.18045	0.261023
Q5ND29	0.378685	0.17304	0.216187	0.301289	0.326782
Q5PRF0	1.87384	2.52068	2.9047	3.32049	2.90137
Q5PSV9	0.806597	0.878138	0.564265	0.401578	0.579972
Q5QGU6	0.591817	0.180762	0.170736	0.107384	0.154202
Q5RJ54	0.760853	0.535863	0.418821	0.470778	0.623443
Q5RJG1	0.194811	0.410599	0.370047	0.272321	0.310135
Q5RJG7	2.43259	0.218171	0.226828	0.305148	0.200256
Q5RJH2	0.0238412	0.00506872	0.00762112	0.00552691	0.0513585
Q5RJH6	0.556245	0.581108	0.447685	0.588531	0.760051
Q5RL79	0.194919	0.581021	0.529819	0.42321	0.504013
Q5S003	0.354598	0.378574	0.612249	0.689594	0.637928
Q5SF07	2.53712	2.71328	1.88694	1.91276	2.28377
Q5SFM8	1.6613	2.21042	1.44257	1.50351	1.37972
Q5SGK3	1.50529	0.151394	0.293572	0.132767	0.401745
Q5SP85	0.327577	0.152953	0.249079	0.101236	0.185706
Q5SPW0	0.481391	0.595188	0.460098	0.359502	0.395378
Q5SQY2	0.470832	0.310598	0.279248	0.221811	0.221884
Q5SSG4	0.0956193	0.10938	0.351961	0.276766	0.242746
Q5SSH7	4.85932	5.44682	5.50453	5.6882	5.41743
Q5SSL4	2.74592	4.14823	5.24346	4.52003	5.09574
Q5SSM3	2.67657	2.36122	2.18976	2.10921	2.02459
Q5SSZ5	30.58	21.1136	22.4591	18.7325	20.8826
Q5SU73	0.140276	0.273103	0.235453	0.219019	0.180281
Q5SUA5	4.87213	10.2413	9.32514	10.6175	11.6471
Q5SUF2	4.7333	3.75217	3.32543	3.44284	3.04689
Q5SV85	2.52117	2.39624	1.74661	1.836	1.417
Q5SVR0	6.11963	6.09874	6.0271	5.43601	4.14241
Q5SW19	2.27876	3.18212	2.54414	2.47529	2.06617
Q5SWT3	6.46009	3.95951	4.89161	3.97244	3.39338
Q5SWU9	23.1896	28.7766	32.9161	28.9699	27.0462
Q5SX79	0.0930191	0.0631509	0.0603043	0.0380038	0.0465616
Q5SXA9	2.4704	1.88903	1.73369	1.65128	1.30745
Q5SYD0	60.5932	38.0902	44.4451	38.2486	44.8157
Q5U3K5	1.65915	1.62411	1.13611	2.05506	1.62124
Q5U464	0.0249612	0.135535	0.0865814	0.19191	0.133479
Q5U4C3	0.760714	0.803835	0.451023	0.388766	0.416978
Q5UAK0	0.92015	0.833335	0.848813	0.665374	0.661394
Q5XF89	1.00264	1.54261	1.60217	1.6756	1.55268
Q5XG73	2.80704	1.86669	2.02041	1.57357	1.63511
Q5XPI3	1.49779	1.24478	1.13809	1.13582	0.824066
Q5Y5T2	0.226864	0.157638	0.135497	0.165338	0.148575
Q5Y5T5	0.222374	0.0966879	0.122758	0.147125	0.153506
Q60575	2.48586	3.68851	2.27075	3.04237	2.75932
Q60596	1.28033	1.8538	1.06559	1.16806	1.34453
Q60597	96.1348	59.2337	79.3765	81.3776	81.9547
Q60598	28.7347	20.1817	11.5019	12.013	20.46
Q60604	0.0947222	0.082637	0.163815	0.290709	0.269634
Q60605	108.639	85.6852	62.7861	51.8544	78.2133
Q60610	0.491939	1.00532	0.645539	0.812713	0.605434
Q60631	11.3555	7.3951	10.1459	11.3017	7.61222
Q60634	22.4865	13.6686	20.6819	18.8382	22.6152
Q60649	0.845616	0.718873	1.04458	1.26606	1.22416
Q60654	0.0313076	0.0707076	0.0418384	0.0388726	0.0216582
Q60668	26.477	34.398	39.8262	57.7155	60.1619
Q60675	37.7799	45.1859	37.0103	29.0814	26.6163
Q60677	0.10701	0.281128	0.394227	0.380459	0.165332
Q60680	1.34464	1.44875	2.35427	3.41626	1.99617
Q60692	26.3306	22.4873	16.1518	17.1898	16.0487
Q60695	0.423147	0.429506	0.297651	0.235326	0.125309
Q60710	55.6598	75.9214	77.5441	78.0939	73.8551
Q60715	5.10792	8.99554	6.68775	6.3798	6.76759
Q60716	1.81111	4.92812	3.47909	4.10223	4.03017
Q60720	0.0376901	0.0201537	0.0268168	0.0707237	0.0277163
Q60749	1.72245	4.30979	4.0011	3.67581	4.29819
Q60750	5.76647	4.37603	1.33908	3.74535	0.401753
Q60751	2.04328	0.715803	1.18108	0.931272	1.27589
Q60753	0.193867	0.11132	0.0826143	0.127325	0.229472
Q60754	0.030674	0.0814722	0.0608925	0.0198803	0.0372637
Q60759	8.45602	4.47682	6.01278	4.59231	4.01759
Q60766	4.36074	8.72348	10.3024	7.17864	8.74318
Q60767	1.04191	2.39086	2.3919	3.22183	2.32713
Q60769	0.621521	0.63619	0.650622	0.950587	1.0776
Q60770	12.3314	7.02743	10.0318	9.92436	11.8959
Q60772	0.459375	1.504	0.974563	0.913533	1.03867
Q60775	0.186225	0.279304	0.0730795	0.095051	0.0790153
Q60779	0.401474	0.391127	0.780944	0.321504	0.55599
Q60780	1.12223	2.05975	1.88964	2.46809	2.36174
Q60803	0.357054	0.908492	0.754629	1.0849	0.831786
Q60805	1.42861	0.764307	1.01571	0.876472	0.838438
Q60809	1.1294	0.939792	0.867737	0.775894	1.14073
Q60847	22.5613	35.1986	18.5158	19.9985	31.8349
Q60854	56.6522	32.5243	27.5435	41.8468	40.7642
Q60855	4.9053	5.63012	3.84796	4.27207	3.58335
Q60862	0.0649748	0.0830191	0.04228	0.0381258	0.153169
Q60864	54.7611	50.6955	49.6441	64.1005	59.953
Q60865	8.21111	9.3292	6.86722	7.31919	6.81528
Q60898	0.0325097	0.123914	0.0742937	0.125133	0.0707071
Q60928	0.806118	0.156562	0.752702	0.445851	0.81831
Q60929	0.37349	0.149841	0.154446	0.0649638	0.0516753
Q60943	0.225669	0.192335	0.146752	0.147425	0.0816347
Q60945	0.0281887	0.0433167	0.0479383	0.0989073	0.0442057
Q60949	3.82966	5.45267	4.18589	4.36307	4.27853
Q60953	5.63027	8.81177	10.3538	10.4465	11.6839
Q60960	0.872442	0.831966	1.4341	1.32967	1.35552
Q60963	0.358663	0.52402	0.539286	0.997129	1.35696
Q60972	5.40529	4.56642	4.73091	6.94669	6.11819
Q60974	1.8931	2.27282	1.15488	1.13644	1.71865
Q60992	1.12139	1.65111	1.44981	1.8207	1.2973
Q60994	8.57227	4.22936	5.48891	3.81524	4.42914
Q60996	3.41978	3.73167	3.99634	4.14931	3.30679
Q61001	182.176	89.6944	126.513	92.2218	135.999
Q61017	0.843443	0.247032	0.316107	0.134801	0.172104
Q61026	0.527357	0.649669	0.470345	0.384004	0.325028
Q61033	23.4096	18.6586	17.471	17.3974	19.2288
Q61074	2.59615	3.65026	3.62031	3.42855	3.42734
Q61083	1.87263	1.45187	1.60497	1.27495	1.42354
Q61087	76.7128	41.0261	58.8924	45.3663	60.2484
Q61092	36.4228	17.8691	26.0737	17.7193	22.7267
Q61093	2.73092	4.48221	7.4634	5.46419	8.86329
Q61096	5.32436	6.45175	10.1648	10.274	18.1894
Q61107	1.97894	6.07662	6.87129	6.2303	6.97988
Q61112	1.2826	0.891088	0.770753	1.75909	1.57081
Q61122	0.839043	1.14283	0.700334	0.874713	0.875474
Q61124	0.0404345	0.0334143	0.0292631	0.0894464	0.153776
Q61127	0.300944	0.70073	0.536824	0.763425	0.529636
Q61136	1.45537	1.43029	2.55417	1.94902	2.27807
Q61140	3.11154	2.78401	2.00313	2.05499	1.67875
Q61146	2.7873	1.01847	1.92244	0.978088	1.39905
Q61160	0.87235	1.16512	2.18248	1.15339	1.27578
Q61161	2.39581	1.79372	1.45242	1.68231	1.94737
Q61166	11.2481	9.21407	4.19542	8.28308	7.19324
Q61187	1.08992	0.377641	1.03216	1.02391	1.32164
Q61188	0.0254801	0.0748014	0.0354121	0.0439682	0.061165
Q61191	27.2075	21.323	19.2174	21.9837	21.1944
Q61207	5.08015	15.1927	12.6503	13.9219	12.2502
Q61210	22.8045	19.2187	17.1748	18.0161	16.5383
Q61211	3.64607	4.01152	2.89193	2.72651	2.58293
Q61233	92.4356	132.732	137.01	166.563	138.217
Q61235	32.6903	21.9908	31.8112	30.6467	35.0877
Q61263	6.69412	10.8855	9.57122	10.0803	7.42836
Q61285	0.753818	1.12596	0.732309	0.778319	0.617368
Q61288	16.644	7.82737	10.1437	9.42831	8.01201
Q61292	216.977	117.595	162.965	130.481	162.881
Q61315	1.94014	2.16591	1.47373	1.15719	1.03337
Q61333	0.27957	0.873974	0.942795	1.31052	1.15273
Q61334	0.539098	0.207612	0.401659	0.825953	0.748016
Q61337	1.00582	0.848655	0.617947	0.425331	0.4658
Q61387	1.9075	0.716467	0.851618	0.529063	0.852205
Q61391	20.1792	5.99011	12.4282	7.75528	12.1922
Q61398	2.29581	3.23027	2.4953	2.18891	2.5965
Q61410	1.64324	0.285307	0.835482	0.355557	0.50528
Q61411	0.973867	0.657212	0.719757	0.564613	0.641601
Q61462	4.04513	7.65766	8.14991	11.4862	11.2361
Q61468	0.755313	0.628001	0.754213	0.411651	0.274081
Q61469	0.397644	0.173496	0.243593	0.240911	0.216277
Q61473	0.204578	0.250955	0.118675	0.246646	0.142427
Q61481	0.0385641	0.0608479	0.0431232	0.0309357	0.0972322
Q61483	0.13919	0.130943	0.149192	0.131433	0.201717
Q61490	68.0538	38.0491	51.2028	43.181	52.4911
Q61502	0.0236668	0.0193363	0.0124565	0.00581145	0.0282835
Q61503	24.6608	14.4348	16.4672	13.0458	14.6186
Q61508	4.79141	4.09372	3.0969	3.71617	5.11636
Q61526	0.42403	0.213486	0.371402	0.499847	0.548305
Q61543	14.7114	21.5471	23.1535	20.0586	20.7397
Q61545	2.98293	3.5679	2.49814	3.50523	4.25793
Q61549	0.0424676	0.377782	0.317455	0.269723	0.30394
Q61553	5.27369	15.2331	12.228	13.9879	15.2685
Q61554	297.864	244.886	272.309	291.711	366.764
Q61576	3.21174	11.9824	6.47074	8.15925	6.50339
Q61581	7.09	11.033	8.33315	12.3565	13.1609
Q61584	6.99844	6.64109	6.79894	4.39157	6.19693
Q61595	20.32	17.3796	19.4958	17.2971	14.7431
Q61598	151.008	108.127	110.824	117.209	113.285
Q61624	1.08242	0.897114	0.471207	0.374774	0.515004
Q61644	0.0307927	0.0408681	0.336326	0.491234	0.283152
Q61670	0.24574	0.130256	0.0795339	0.153628	0.123347
Q61687	4.54705	7.41659	8.32163	5.84453	5.39365
Q61696	6.39899	0.880367	0.856308	0.528589	1.30585
Q61699	29.6168	16.6059	15.8284	16.1209	17.67
Q61703	5.68678	4.53388	5.35911	5.72512	9.63328
Q61704	1.06022	0.689243	0.463537	1.24919	3.37899
Q61730	3.57335	1.88311	1.9835	2.79916	2.99634
Q61739	16.5016	11.8465	12.5134	11.8754	13.3034
Q61749	1.54859	1.78322	1.89581	1.28496	1.45413
Q61753	5.63508	8.5621	7.67679	11.1279	10.3811
Q61768	44.6982	32.6191	33.2989	32.861	42.5863
Q61781	0.495643	0.0670507	0.0706216	0.0705274	0.126337
Q61789	122.09	62.7408	83.862	66.4443	83.4977
Q61790	0.0275881	0.0301475	0.0513138	0.0557906	0.116566
Q61792	35.1178	34.1156	25.0036	29.6974	26.1585
Q61805	2.42343	4.05465	2.66905	3.99256	3.38348
Q61810	1.6811	2.2362	2.07096	2.60183	2.07562
Q61827	0.194139	0.103104	0.088503	0.108219	0.0801886
Q61830	10.8317	19.0637	20.6435	24.4161	12.5881
Q61835	0.36121	0.364198	0.272055	0.210747	0.143158
Q61838	106.465	29.3275	21.822	35.2046	37.394
Q61879	94.5467	50.6164	60.7407	55.0724	73.2533
Q61881	2.35693	6.7168	4.25643	4.70007	4.86734
Q61884	0.507227	0.455866	0.418294	0.177713	0.0750555
Q61979	0.0276628	0.0715108	0.053519	0.0435142	0.0480033
Q61982	1.51859	1.15318	1.12043	0.898666	0.930259
Q61985	0.0516466	0.0225734	0.0356599	0.0389829	0.0338809
Q62000	20.3698	13.541	23.276	38.4593	35.5137
Q62009	54.7187	44.5196	35.7304	47.7573	62.9305
Q62011	1.52423	0.873964	0.973719	0.653771	1.00576
Q62028	1.72008	1.43597	2.15384	1.55652	1.61991
Q62073	1.79695	0.919489	0.344205	0.405431	0.967874
Q62074	8.52576	4.05585	5.31637	4.85875	6.71528
Q62077	9.49852	5.8889	5.817	6.45888	6.66693
Q62086	6.7551	7.75941	10.284	9.91187	9.69419
Q62087	30.9107	20.0903	25.573	24.2282	23.0756
Q62093	13.5965	18.4584	19.1109	18.0759	23.5969
Q62095	5.19264	5.60805	6.19081	5.94515	4.46876
Q62101	2.01502	1.28806	1.17445	0.989547	0.951859
Q62137	0.388748	0.425422	0.408837	0.517306	0.653095
Q62147	0.870964	0.353956	0.356059	0.46571	0.61558
Q62148	5.07961	2.12709	3.38368	3.48176	2.95311
Q62151	291.825	112.662	171.789	157.379	194.275
Q62158	0.0153346	0.0986485	0.0956182	0.0923889	0.0451199
Q62165	20.7416	14.157	15.5046	13.0485	15.2007
Q62176	0.517837	0.372242	0.296762	0.296486	0.303328
Q62178	0.353957	0.309192	0.591974	0.476193	0.690908
Q62188	35.4427	39.0766	36.8336	30.3031	25.2205
Q62189	5.35537	8.09188	10.3994	7.95241	7.56752
Q62191	0.39028	0.686022	0.878663	0.806392	0.793122
Q62192	0.806696	2.96411	2.84633	2.75166	1.63053
Q62203	6.705	5.74758	4.49856	5.73178	6.88105
Q62210	0.965237	0.881962	0.898952	0.898108	0.707672
Q62219	31.7725	18.4227	21.2371	21.1338	22.7149
Q62230	1.87817	9.86314	11.5311	9.51523	5.48062
Q62234	9.28525	3.71656	5.19997	4.48638	2.71779
Q62261	433.916	243.254	292.373	306.991	334.868
Q62264	0.365274	1.13092	1.05248	1.78148	0.856511
Q62266	0.0384984	0.32683	0.0879842	0.0583734	0.0246149
Q62283	1.78353	0.551242	0.821201	0.465964	0.602727
Q62348	15.5323	12.0746	11.7829	17.3182	14.9766
Q62356	0.176382	0.489982	0.24602	0.394817	0.201636
Q62371	1.12188	1.13764	1.41966	0.918227	0.895292
Q62383	5.09998	4.71069	5.06495	6.50524	5.80712
Q62394	1.15677	0.737953	0.460836	0.450067	0.526051
Q62406	0.894183	0.332473	0.272352	0.401896	0.233167
Q62413	0.185177	0.175712	0.227159	0.142942	0.105302
Q62415	2.47387	1.91259	1.54669	1.135	1.18912
Q62417	22.6502	9.55524	12.6204	11.9684	12.5067
Q62418	21.566	18.299	11.539	15.0797	13.326
Q62420	0.337595	0.24866	0.200929	0.155154	0.108754
Q62425	29.1058	18.3957	25.69	35.7071	26.0973
Q62433	1.33955	1.61769	1.15225	4.93227	5.23198
Q62440	0.338491	0.109634	0.107996	0.124492	0.196989
Q62446	6.0288	5.23302	4.79399	8.11327	8.93868
Q62448	12.2107	13.4844	9.73885	11.2471	10.7838
Q62465	73.8303	43.1644	65.4459	64.6652	70.0308
Q62469	25.2195	15.0221	17.5582	4.46787	5.49848
Q62470	49.1162	21.645	29.3461	23.8962	27.8585
Q62511	0.589784	0.705308	0.510708	0.357915	0.412713
Q62523	54.2105	18.9477	16.7303	16.5437	16.6285
Q62559	1.10218	0.836537	1.13549	1.00595	0.640601
Q63739	0.664235	0.2838	0.47501	0.384471	0.329697
Q63810	7.85989	5.41524	6.34951	5.98047	5.76398
Q63850	1.22706	1.44167	1.16032	2.11911	1.91416
Q63918	92.9133	43.9371	59.1157	45.5493	74.5987
Q63961	20.8253	6.65625	9.6076	7.16864	7.01654
Q63ZW7	22.1443	8.8013	12.401	10.6941	14.7164
Q64008	3.22369	2.74267	3.2619	2.32306	1.90624
Q64010	17.3921	13.0657	10.9634	14.4954	14.4566
Q64012	5.15902	6.18262	5.07349	3.4232	3.7881
Q640M6	0.137554	0.195166	0.213484	0.195168	0.179285
Q640N1	3.80995	5.92769	5.54753	7.63023	11.6533
Q640N2	0.26312	0.10713	0.157612	0.122042	0.161213
Q640N3	0.532321	1.50426	1.18683	2.08009	1.84736
Q640Q5	1.53188	5.6499	1.35174	1.43887	1.77488
Q64105	34.5086	18.3362	24.2976	25.4027	25.0486
Q64112	1.21991	5.63227	4.79267	3.6784	3.56048
Q64152	0.157251	0.0328884	0.0353925	2.2698	0.196186
Q64191	3.3969	6.93354	6.10123	6.23016	4.78409
Q641K1	0.286456	0.27733	0.553683	0.424537	0.272526
Q64261	3.44202	6.64342	5.18172	4.64255	3.9774
Q64277	2.66322	1.70521	3.01294	2.39177	3.01841
Q64281	0.13789	0.562605	0.515934	0.639414	0.798842
Q64282	3.14178	19.6046	15.5701	12.6936	13.8536
Q64318	1.04147	0.725055	0.508506	0.464583	0.407931
Q64321	0.0486259	0.222641	0.122929	0.170009	0.183495
Q64322	0.106445	0.0416393	0.0749506	0.0635084	0.0518408
Q64327	0.0892016	0.0341831	0.0562796	0.0905925	0.110345
Q64332	0.888221	1.4291	1.14259	1.14427	0.99954
Q64337	1.54523	2.33882	2.61708	2.83199	2.70056
Q64339	4.44468	14.7324	11.0426	14.3362	11.682
Q64343	1.0924	1.66304	1.20533	1.51934	0.869681
Q64345	2.92423	11.6917	11.7606	10.2692	10.5518
Q64373	0.854393	0.752412	0.52204	0.456603	0.535118
Q64378	3.62258	3.51574	3.03334	3.32318	5.87702
Q64429	0.102017	0.550444	0.613962	0.997393	1.19025
Q64433	81.6007	46.6788	47.4265	45.1732	40.9983
Q64435	15.8386	9.66116	15.8461	12.7585	13.6828
Q64437	14.078	3.13416	12.8789	10.3037	8.24031
Q64442	22.2589	9.62805	15.1404	12.4425	13.5139
Q64444	14.9216	5.96548	7.7601	6.28695	7.78688
Q64449	8.82008	17.1454	11.7717	12.4151	8.90576
Q64455	3.18665	2.88237	2.88415	2.21593	2.47976
Q64462	88.5184	16.7105	38.1364	26.6844	36.845
Q64464	0.448303	0.0587343	0.140764	0.193892	0.246244
Q64471	50.274	31.9616	43.1117	43.5549	42.6526
Q64487	2.71152	1.22083	1.86277	1.13014	0.957193
Q64512	15.5904	6.52972	5.09119	6.00035	6.44262
Q64518	31.6819	16.8377	25.4637	20.2317	26.8489
Q64519	0.596652	0.427367	0.28813	0.15064	0.261955
Q64521	26.555	21.2607	24.8158	25.4533	22.1403
Q64523	0.0336991	0.0205524	0.102302	0.0516021	0.0387507
Q64669	4.34644	0.90986	2.05332	2.18102	2.80411
Q64685	0.0941841	0.137547	0.141453	0.199244	0.167462
Q64697	0.13888	0.298789	0.205527	0.0515635	0.0376339
Q64704	1.04538	0.372315	0.830452	0.560316	0.567408
Q64727	637.901	294.107	343.361	332.914	330.15
Q64735	22.8644	9.1273	15.1085	11.589	11.7419
Q64737	18.9743	14.7394	14.7155	15.0278	16.22
Q64FW2	0.437103	0.743675	0.82981	0.948278	0.751284
Q65Z40	2.69442	2.82776	2.48725	3.13734	3.42273
Q66GT5	0.501778	0.91558	1.03059	0.811834	0.981389
Q67FY2	0.543775	0.833829	0.35989	0.55054	0.445299
Q689Z5	0.985793	1.48733	1.39164	1.45134	1.15716
Q68ED7	0.21239	0.269092	0.170048	0.126266	0.0979093
Q68FD7	0.138971	0.418002	0.60247	0.454435	0.285374
Q68FE6	9.07954	7.23269	5.70842	6.83264	6.74498
Q68FF6	12.2969	10.553	11.0975	8.69907	10.947
Q68FH0	6.89162	3.42306	4.4325	4.07188	4.07216
Q69Z37	4.31783	11.5239	9.54517	7.6985	8.90946
Q69Z38	7.09712	6.43347	4.85237	4.2256	4.36489
Q69Z89	3.35518	2.42185	3.57318	3.18097	2.71515
Q69ZB0	0.20587	0.260384	0.0872226	0.0897841	0.0315395
Q69ZF8	0.207588	0.162136	0.0733563	0.052294	0.0689718
Q69ZI1	0.609363	0.593644	0.436579	0.276269	0.277552
Q69ZJ7	0.320866	0.740232	0.489429	0.552044	0.506364
Q69ZK0	0.964629	2.57803	2.2065	2.37924	1.88707
Q69ZL1	0.116609	0.359132	0.232293	0.265879	0.210208
Q69ZN6	0.240889	0.779723	0.741303	1.05697	0.863192
Q69ZN7	133.111	94.8908	112.159	103.462	104.231
Q69ZP3	0.16571	0.0812709	0.0554439	0.0709799	0.100625
Q69ZR2	4.4533	7.12439	7.47628	6.60068	5.37481
Q69ZS0	0.0746987	0.328849	0.232782	0.199843	0.249158
Q69ZS7	2.11785	2.76763	2.61644	2.54101	2.7318
Q69ZT1	0.0916326	0.054566	0.0417904	0.0410405	0.0158501
Q69ZX8	10.5535	5.30286	6.77463	5.75892	6.13612
Q69ZZ6	0.23357	0.761003	0.499068	0.608617	0.526705
Q69ZZ9	0.606836	0.405119	0.353893	0.287983	0.308808
Q6A000	0.164789	0.141547	0.267883	0.311389	0.231856
Q6A026	8.1598	10.4564	10.9993	11.1885	9.76233
Q6A028	11.1232	8.09525	9.64762	9.37149	12.2908
Q6A039	0.904561	0.579184	0.275225	0.0572597	0.487418
Q6A058	0.102298	0.209525	0.0679417	0.059711	0.0700421
Q6A065	4.19008	4.06385	3.04546	3.30696	3.16988
[truncated: 2,483 more rows]
