# Supplementary material for: Gefitinib and fostamatinib target EGFR and SYK to attenuate silicosis: a multi-omics study with drug exploration
Source: Signal Transduct Target Ther. 2022 May 13;7:157. doi: 10.1038/s41392-022-00959-3 (PMC9098425; doi:10.1038/s41392-022-00959-3)
Supplement: Supplementary file 4 — Supplementary table S3 [file 41392_2022_959_MOESM4_ESM.xlsx]

## Sheet: Sheet1
Table S3.The 5,051 differentially phosphorylated protein sites.
Uniprot_ID.site	PBS	W2	W4	W6	W10
A0JLY1.151	0.196447	0.187094	0.370165	0.45435	0.349334
A1A5B6.560	0.981322	0.72146	0.517074	0.631575	0.99731
A2A432.149	0.913468	2.86527	1.95248	2.53723	1.90324
A2A4P0.484	2.07598	2.54607	3.5778	3.78763	3.23665
A2A5R2.276	12.9779	49.4455	60.817	64.9178	50.7322
A2A5R2.356	1.66892	4.80072	6.19602	9.05938	4.60935
A2A690.1583	3.97011	4.44657	2.59849	3.06825	2.74354
A2A6A1.1018	0.800895	1.42411	3.22119	2.65326	1.47553
A2A6T1.179	3.7456	3.54455	1.18033	0.941927	0.784509
A2A791.121	2.37385	3.61107	2.54815	3.0726	2.26912
A2A7S8.909	5.74503	3.2318	1.61912	1.71033	2.65955
A2A7S8.445	0.636305	0.347687	0.384506	0.272661	0.268764
A2A884.535	0.140803	0.125665	0.680991	0.266791	0.343118
A2A8U2.454	0.397945	0.190589	0.151528	0.150518	0.130208
A2A8Z1.325	0.827491	2.58173	0.903412	0.651317	0.269999
A2A9F4.144	2.02583	1.32913	1.34458	1.31403	0.683635
A2A9T0.500	2.2709	0.334635	1.38951	0.502675	1.25947
A2A9T0.385	0.763927	0.421354	3.43219	2.11089	1.35807
A2A9T0.388	0.36181	0.272961	1.08467	0.664863	0.62123
A2A9T0.393	1.40228	0.448539	0.382116	0.302354	0.227372
A2A9T0.372	0.232327	0.202218	0.827017	0.414165	0.37988
A2AAE1.1355	0.79112	0.582396	0.399528	0.361197	0.517313
A2AAE1.4613	0.160231	0.185012	0.31158	1.38805	0.165893
A2AAY5.551	0.214317	3.68478	1.34745	2.39537	2.61127
A2AAY5.499	0.740788	3.47874	0.987597	1.6249	1.79993
A2AAY5.528	2.21083	4.09246	0.757479	0.958687	2.46558
A2AAY5.769	0.253508	1.01973	0.39895	0.52247	0.567478
A2AAY5.672	1.32603	6.7529	0.895611	1.01046	2.48222
A2AB59.609	2.30554	1.87652	0.236804	0.17969	0.21485
A2AB59.459	4.7599	4.37415	6.51118	6.12996	7.26811
A2ABV5.1149	0.202205	0.265816	0.667564	0.511061	0.464979
A2ABV5.992	0.253253	0.977714	1.32007	2.00666	1.29531
A2AF47.12	1.41269	2.10506	0.319056	0.376715	1.09246
A2AG58.17	0.17326	0.374537	0.604044	0.39914	0.340928
A2AGB2.175	0.116117	0.11719	0.326509	0.286678	0.243209
A2AGB2.191	2.5816	3.17905	7.80143	8.11773	6.33548
A2AGB2.125	2.95039	7.03216	8.77895	11.7966	7.81451
A2AGB2.283	0.213866	0.537303	1.6462	1.77834	0.983437
A2AGH6.636	2.94211	7.48267	8.08379	9.93698	5.91744
A2AGT5.1861	0.497103	0.355301	0.540012	0.668737	0.813015
A2AIP0.223	4.96662	9.07423	18.4811	13.7902	12.7883
A2AIP0.88	0.498716	0.921109	1.40972	1.5395	1.20554
A2AIP0.66	2.27291	3.52853	5.70475	5.26169	4.35991
A2AIP0.69	0.956371	1.71924	2.80622	3.13764	2.45466
A2AIV2.138	4.03801	6.20368	6.39078	10.3982	6.86286
A2AIV8.461	1.207	3.81249	4.43701	5.57522	5.02683
A2AJ15.102	1.25581	5.51561	6.04154	7.78543	6.19871
A2AJ88.1280	0.452862	1.4515	1.51239	1.73002	1.07151
A2AJI0.401	6.84287	1.91985	0.764072	0.692352	1.44557
A2AJI0.496	4.01977	5.13141	7.86666	7.50202	5.59056
A2AJI0.444	1.0759	0.310835	0.271302	0.25946	0.133005
A2AJI0.115	28.6394	40.5757	18.2081	10.9331	16.935
A2AJI0.118	4.46124	4.6016	8.3607	5.40448	5.15725
A2AJI0.95	3.75853	3.2329	1.30934	1.36618	1.69939
A2AJI0.234	0.67952	0.372207	0.255513	0.218355	0.39909
A2AJK6.2171	0.26574	0.171534	0.325381	0.799179	0.361173
A2AJK6.2252	0.399105	0.362386	1.27945	1.26494	0.591695
A2AJK6.2548	0.3846	0.74063	0.946576	0.979472	0.690217
A2AJT4.211	6.96897	9.02382	9.61928	12.5599	11.4107
A2AJT4.290	4.20309	5.41831	8.83572	10.8341	7.4754
A2AJT4.311	0.480155	1.00667	3.78317	4.73625	2.64313
A2AJT4.313	0.52383	0.914241	3.78317	4.73625	2.64313
A2AJT4.321	0.335177	0.962668	2.36539	2.28132	1.20106
A2AKB9.67	0.193672	0.479286	0.618473	0.586311	0.488945
A2AL36.1355	3.13098	3.19503	7.17438	4.68025	5.03796
A2AL36.832	0.952961	0.318674	1.41079	1.3382	0.778888
A2ALU4.318	2.7437	2.86122	4.46986	3.64491	3.48995
A2ALU4.1153	1.13618	1.31969	0.226551	0.171187	0.206333
A2ALU4.285	2.38659	0.900104	0.990132	0.72919	1.13019
A2AN08.178	0.389335	0.539491	0.8399	0.647865	0.73346
A2AN08.2716	56.9005	62.1522	92.4663	70.8675	67.7646
A2AN08.4085	0.203543	0.420297	0.407573	0.5815	0.394411
A2AN08.2889	0.525061	0.422412	1.39078	1.92811	0.875689
A2APV2.1015	1.23418	1.05829	1.19701	1.35977	1.9098
A2APV2.171	36.7249	35.7162	19.7772	21.3965	34.3261
A2AQ25.1796	0.99376	0.300412	0.77508	0.470116	0.474039
A2AQ25.169	3.7553	1.37009	0.877852	0.635585	1.6696
A2AQ25.352	0.732043	0.184958	0.29802	0.177988	0.216698
A2AQ25.353	0.424587	0.211325	0.162953	0.186889	0.261145
A2AQ25.474	1.53584	0.389895	0.51445	0.329091	0.268005
A2AQ25.408	1.85067	0.872121	0.572077	0.784835	0.500903
A2AQ25.409	1.85067	0.767825	0.618182	0.525253	0.513715
A2AQ25.313	1.69901	2.113	2.64908	1.96574	3.11387
A2AQ25.1843	4.65196	2.48267	0.135466	0.194446	1.68332
A2AQ25.361	10.6116	6.39939	8.8379	5.17055	6.15228
A2AR02.685	4.76577	10.6854	16.1056	18.7484	12.4416
A2AR02.411	0.455574	1.6317	1.17127	3.1596	2.36926
A2AR02.413	3.20359	6.95401	12.9497	16.6017	10.4512
A2AR02.743	0.197345	0.612126	0.6756	1.08982	0.210472
A2AR02.714	3.32901	8.06707	9.02607	5.29131	6.98626
A2AR02.702	1.31944	1.2176	0.179161	0.24609	0.307424
A2ARS0.203	1.52782	0.271003	0.772999	0.330591	0.631313
A2ASS6.34488	12.8333	5.2973	13.6518	11.6464	5.91876
A2ASS6.12871	32.7991	18.338	38.5065	23.869	13.8482
A2ASS6.2080	18.9677	8.29483	20.8212	15.0523	10.1102
A2ASS6.34063	1.24725	0.826419	0.783158	0.663783	0.49215
A2ASS6.264	6.42381	2.72622	5.60866	3.2998	2.29446
A2ASS6.814	11.3926	6.08653	8.60591	6.66399	3.83456
A2AU72.649	0.346616	0.559944	1.46117	1.37996	1.22449
A2BH40.697	7.33205	8.33903	6.94132	7.57435	3.24196
A2BH40.773	1.67816	0.963986	0.258503	0.337262	0.561543
A2BH40.365	9.22595	12.8411	4.76279	5.30956	6.52113
A2BH40.1605	1.33211	0.615521	0.250365	0.314594	0.379585
A2BH40.1756	9.8324	16.7147	25.9162	24.5238	20.5926
A2CG49.1729	3.99145	1.39826	1.33548	1.27402	1.92772
A2CG49.1771	1.741	0.873963	0.144488	0.217351	0.425272
A2CG49.1789	0.17971	1.13651	1.05359	1.61154	0.598277
A2CG63.675	1.56765	2.08905	2.69766	3.374	2.30373
A2RSJ4.414	1.42114	3.53201	3.36671	3.66177	3.38259
A2RSJ4.418	4.40235	10.8913	11.5859	18.8753	11.6479
A2RSJ4.988	0.894771	1.98963	2.94121	3.63711	2.8334
A2RSQ0.1076	1.99723	1.1498	0.47594	0.354751	0.535492
A2RTL5.163	0.168355	0.189838	1.52395	0.810256	0.560901
A3KGS3.373	7.95699	10.3396	12.5322	17.7664	14.4485
A3KGS3.376	3.243	2.95584	5.84979	7.60299	4.64767
A3KGS3.379	1.1409	1.11653	2.27498	2.67619	1.90412
A3KGS3.820	3.1328	3.78277	5.77802	5.92423	4.39138
A3KGS3.696	0.577209	0.570206	0.182599	0.283039	0.414807
A3KGS3.765	2.32822	1.35629	0.203741	0.235379	0.408437
A3KGV1.106	1.64046	0.486092	3.43575	1.52355	1.21052
A3KGV1.109	2.08724	0.434406	5.1648	2.25266	1.53994
A6H5X4.17	8.87579	28.155	29.0766	23.603	21.0398
A6H5X4.169	1.82537	6.80067	4.85024	4.53453	5.58249
A6H5X4.326	0.525227	1.23573	1.80989	2.0637	1.6597
A6H619.1171	2.32173	1.89883	8.56324	9.58273	4.84137
A6H619.1173	2.25631	1.46479	7.35391	8.22969	4.01472
A6H619.1169	1.13504	1.54525	2.4709	2.61194	1.98556
A6H619.1043	0.227845	0.263994	0.886434	0.943425	0.573545
A6H619.1045	0.269299	0.366967	2.05147	2.48485	1.46965
A6H8H2.1057	0.588606	1.09324	0.147905	0.16912	0.31312
A6H8H2.1058	0.396201	1.09324	0.363859	0.280926	0.299827
A6H8H2.1043	0.840779	0.717397	0.236782	0.218043	0.436389
A6H8H2.1274	6.67607	6.09416	5.75979	4.9096	4.28758
A6H8H2.1321	1.15087	0.564993	0.58193	0.42918	0.723935
A6H8H2.1096	7.05044	6.3429	0.672442	0.600364	1.90227
A6X8Z5.343	1.38402	0.33138	0.179196	0.172982	0.198134
A6X8Z5.1242	1.00115	1.29282	0.719399	0.171713	0.394714
A6X8Z5.829	0.335932	0.206997	0.56152	0.427048	0.221622
A6X8Z5.272	1.49236	1.41573	0.470713	0.620343	0.936699
A6X8Z5.658	0.58703	0.258417	0.207635	0.172566	0.155197
A6X8Z5.935	2.67766	0.843103	0.75633	0.583734	0.509975
A6X8Z5.384	9.56811	6.02166	0.497882	1.45399	2.16652
A6X8Z5.765	15.9628	15.456	23.5851	22.0417	13.056
A6X8Z5.464	6.48539	1.38287	0.576977	0.433792	0.943419
A6X8Z5.1413	1.22012	0.126211	0.277433	0.162078	0.212478
A6X8Z5.1355	0.669411	0.287472	0.229263	0.164731	0.347236
A6X919.46	0.432986	0.923825	1.22971	1.36328	0.644033
B1ARI9.150	0.225141	0.29409	0.616133	0.636264	0.761292
B1AUE5.259	3.09653	1.74272	4.14317	5.07938	4.76653
B1AXH1.800	0.977901	0.462417	0.27583	0.215909	0.540442
B1AXH1.1048	0.481072	1.57768	1.63358	2.578	2.22252
B1AXH1.499	2.39634	1.25615	0.489938	0.64595	1.29173
B1AXH1.575	0.93822	0.294316	0.214432	0.252888	0.318123
B1AY13.1609	0.132329	0.769958	0.740209	1.19418	0.366115
B1AY13.2054	0.910093	0.831604	0.326525	0.238137	0.367194
B1AY13.2044	17.7846	17.5878	35.8188	29.6456	24.3246
B1AZA5.327	7.27025	3.24067	8.99108	5.04943	6.19994
B1AZI6.1417	1.11581	2.85798	1.51312	2.47837	2.05049
B1AZI6.1393	0.841228	1.29279	0.675572	0.893243	0.624105
B1AZP2.665	1.19719	0.811821	0.204083	0.245119	0.278807
B1AZP2.973	0.819408	1.60018	0.711559	0.812482	0.456548
B2RQC2.1125	0.297952	0.52089	0.889796	0.780336	0.58629
B2RQC6.1859	2.88619	4.24016	4.20582	4.15315	5.90026
B2RQC6.1406	6.87828	3.19219	3.34829	1.67857	5.03574
B2RR83.1105	1.64458	1.97431	2.76151	2.29371	2.27166
B2RRD7.461	0.29003	0.864701	1.57404	1.66991	1.31313
B2RU40.725	0.7395	0.128052	0.234214	0.141064	0.173242
B2RU40.767	0.986692	0.210417	0.174441	0.157813	0.264643
B2RUJ5.246	3.49113	5.16356	6.63462	7.60675	5.56889
B2RUJ5.250	0.423462	1.23166	1.21915	1.45166	0.878037
B2RUJ5.267	0.202068	0.505902	0.421587	0.597567	0.447722
B2RUR8.100	0.609047	0.205537	0.233014	0.193277	0.18268
B2RUR8.464	18.5063	14.7626	29.0566	27.7833	21.8342
B2RUR8.467	27.1286	19.7816	32.1457	30.0925	31.4858
B2RUR8.471	1.74906	0.892716	0.793524	0.785931	1.38576
B2RV46.218	1.61513	0.710379	2.90558	2.22884	2.52215
B2RV46.221	1.98822	1.02794	4.17914	2.85579	2.7103
B2RV46.327	0.779408	0.199116	1.51685	0.837936	1.02075
B2RWS6.1037	3.51019	4.38209	6.65345	7.63139	6.72519
B2RX12.903	1.8229	0.591792	0.221368	0.191733	0.688629
B2RX12.906	1.00161	0.176822	0.477337	0.318091	0.172418
B2RX14.131	1.06787	1.50692	0.662743	0.903641	1.26954
B2RY04.1832	1.68335	1.78641	0.927355	0.900162	1.14765
B2RY04.1845	0.687661	0.263927	0.224138	0.197028	0.230809
B2RY04.1765	1.40207	0.784586	0.438163	0.528321	0.706726
B9EJ80.532	0.688636	0.670455	0.530948	0.633572	0.820556
B9EJ86.807	0.534226	3.04884	4.26174	8.33308	4.7744
B9EJ86.14	1.59404	1.73882	0.514861	0.53068	1.09143
B9EJ86.342	0.352809	0.665065	2.33523	2.37878	1.20996
B9EKI3.926	0.605866	1.1319	1.13214	2.14009	2.13302
C0HKD9.116	5.22759	6.4255	9.92787	10.0121	9.855
C0HKD9.53	1.08318	0.829111	4.18585	4.76729	2.58809
D2EAC2.383	2.7998	4.3706	4.95957	5.51015	4.43763
D3YVF0.171	10.5388	6.49589	5.07633	2.8034	1.43535
D3YVF0.142	0.886026	0.526251	0.315202	0.187878	0.282725
D3YVF0.4	4.73076	1.78314	1.53352	0.167149	1.70967
D3YVF0.6	0.88133	0.368321	0.301681	0.17019	0.246538
D3YZP9.316	0.873837	0.173852	1.07299	0.287962	0.148516
D3YZP9.412	18.3926	20.4704	28.2125	29.5344	24.5966
D3YZP9.345	3.21528	3.05784	1.73495	1.92393	2.98265
D3Z2R5.13	12.6519	15.994	24.4805	25.4568	17.2619
D3Z6Q9.380	0.207913	0.381283	0.33984	0.444757	0.376483
D3Z6Q9.408	0.667032	2.52975	1.84843	2.30217	1.03934
E2JF22.1646	11.9101	8.29989	20.0438	14.2184	15.3275
E9PV24.398	0.987731	0.240463	0.612004	0.328008	0.186184
E9PV87.333	0.762429	0.713947	1.23422	1.23946	0.981756
E9PVX6.2980	1.11723	4.7631	3.16608	3.41952	3.77457
E9PVX6.2649	0.527693	3.59836	2.28429	3.84272	3.99169
E9PVX6.2392	0.794009	1.79382	2.28341	2.52245	2.66344
E9PXF8.1083	0.681585	0.579703	0.212077	0.171385	1.30038
E9PXF8.1085	0.853969	0.57839	0.303599	0.185726	1.4246
E9PY46.1445	2.96016	4.12758	4.00752	5.42051	7.0834
E9PYH6.1160	1.88849	4.50076	4.0308	4.29072	4.56585
E9PYK3.1683	3.30832	1.47957	1.19305	0.92308	0.148979
E9PYL2.859	1.43073	0.143495	0.196972	0.182292	0.205601
E9PYL2.1562	2.47125	1.02378	4.915	4.59484	3.16019
E9PYY5.25	0.629431	0.227007	0.229503	0.19496	0.237888
E9PZM4.1365	1.99062	4.40808	4.34007	3.73421	4.24876
E9Q1P8.343	27.4768	29.055	18.113	17.6482	10.2766
E9Q1P8.226	1.51742	0.84037	0.207731	0.139365	0.405905
E9Q2M9.1840	1.43759	3.4296	4.7382	6.5371	3.48607
E9Q2M9.3122	0.22405	0.333094	0.568081	0.748645	0.373872
E9Q309.1641	0.769233	1.39316	1.88214	2.15286	1.38247
E9Q394.2308	0.492724	0.359474	1.05938	0.58984	1.00401
E9Q394.2361	3.83841	5.25629	7.09349	9.30862	6.0915
E9Q394.1892	20.8872	16.417	5.77831	3.41352	9.94226
E9Q394.1895	2.97079	0.76	0.683488	0.280962	1.14128
E9Q394.1532	4.5442	3.02415	6.0696	7.39751	6.3876
E9Q394.1608	1.08515	1.22674	0.322413	0.25176	0.220307
E9Q394.1839	3.21464	1.12519	0.207091	0.304883	0.227808
E9Q3C1.581	0.519677	0.283457	0.229453	0.24483	0.216725
E9Q3L2.259	1.47504	0.457255	0.709649	0.555565	0.606652
E9Q401.2813	0.771189	0.380321	0.19029	0.186108	0.220828
E9Q4F7.1676	0.409366	1.13191	0.595074	0.587365	0.674395
E9Q4F7.276	0.205993	0.399337	0.444669	0.603343	0.429008
E9Q4N7.1550	1.71698	1.1003	0.678439	0.616969	1.06355
E9Q555.274	0.752777	3.39188	1.52334	2.80698	1.37551
E9Q557.22	12.6483	8.66579	7.92521	5.86786	4.20797
E9Q557.188	1.37813	0.650577	0.57238	0.752991	0.383245
E9Q5F9.2053	1.19621	1.08325	1.70738	1.78789	1.4966
E9Q5F9.2055	1.19621	1.08325	1.70738	1.78789	1.4966
E9Q5F9.1818	0.206443	0.342197	0.356925	0.541922	0.593039
E9Q5K9.309	1.25588	1.99683	2.60138	2.30049	2.73423
E9Q5K9.425	7.67248	20.9608	17.9433	22.2939	24.6399
E9Q5M6.1097	0.324249	0.263777	0.895991	0.758023	0.775371
E9Q6J5.2001	7.14242	7.67149	10.3937	11.2294	10.5909
E9Q6J5.240	0.491946	1.22781	0.153621	0.218365	0.388266
E9Q6J5.1470	1.27018	0.327258	0.230451	0.218048	0.373478
E9Q6J5.632	2.12204	0.813197	0.191521	0.2648	0.303949
E9Q6J5.795	0.746071	0.170383	0.172727	0.153933	0.1791
E9Q6J5.2989	2.3717	1.47476	0.998359	1.06977	1.08547
E9Q6P5.160	9.83982	5.11034	9.19216	7.85527	8.63101
E9Q784.317	0.747759	0.729156	2.27454	2.11631	0.649097
E9Q784.318	5.11281	4.5891	14.7634	16.4277	8.77424
E9Q784.324	3.94172	5.94811	10.3862	11.0415	8.65874
E9Q784.921	0.402516	0.807145	1.27022	1.32105	0.528694
E9Q784.265	2.87187	4.5708	4.85392	7.12678	5.18228
E9Q784.110	16.9446	20.5827	25.5215	33.5897	29.4885
E9Q784.1093	0.960761	1.19906	1.64117	2.05147	1.45046
E9Q784.209	7.83125	9.83076	12.1037	10.963	10.4046
E9Q784.953	15.037	19.8286	26.3561	23.7987	22.3108
E9Q784.1499	0.222931	0.541578	0.688063	0.98845	0.713651
E9Q7D5.851	2.73757	1.95733	1.56333	1.4123	1.89591
E9Q7F2.630	0.961351	1.00062	0.322263	0.50471	0.661567
E9Q7F2.390	0.812747	0.993212	1.54016	1.512	1.18323
E9Q7G0.2059	0.746613	1.60455	0.701169	0.815204	0.500287
E9Q7G0.398	16.2689	15.8353	26.1296	26.606	20.4373
E9Q7G0.1974	1.87517	0.698787	0.188662	0.322787	0.44074
E9Q7G0.1739	22.5543	23.1977	33.6427	34.3346	31.7231
E9Q7G0.167	7.1416	9.61914	12.0413	13.4023	12.9528
E9Q7X6.1275	5.50191	2.62314	1.66968	1.85115	1.70829
E9Q8I9.1991	1.94188	1.93178	2.69077	1.74389	1.85191
E9Q9R9.1669	0.965038	1.38378	0.164184	0.16068	0.510747
E9QAT4.1245	2.3049	3.14949	0.742344	0.698943	0.981994
E9QAT4.554	3.1835	3.76299	2.5157	2.89012	2.13087
E9QAT4.1028	6.88347	7.3349	1.14225	0.864689	2.88063
E9QAT4.1384	3.19837	7.73787	12.1402	10.3562	11.0892
E9QAT4.1386	0.624577	2.87682	7.94223	5.59571	4.31408
E9QAT4.1365	1.90589	0.567032	3.10095	4.66965	2.77859
E9QAT4.1238	1.26369	0.623608	0.272066	0.284937	0.169303
F6ZDS4.2141	11.7173	14.3722	4.06118	6.49776	5.36693
F7BJB9.801	0.293006	0.596602	0.74747	1.4427	0.780999
F8VPU2.373	4.43195	4.79051	0.75934	0.509285	0.538501
F8VPU2.892	11.2585	16.8317	24.9115	24.9978	16.7215
F8VPZ9.757	0.998301	0.63167	0.216917	0.276892	0.311305
G3UZ78.1642	0.546112	0.533682	0.995765	0.466918	1.01433
G3X9J0.1358	2.73016	2.19116	1.10208	1.34964	1.5597
G3X9J0.1541	0.705813	0.463637	0.328659	0.249577	0.372591
G3XA57.227	1.45542	0.204297	0.239107	0.211825	0.191508
G3XA57.150	5.07933	1.59301	1.06263	0.812273	1.26081
G3XA57.277	1.4391	0.94926	0.723602	0.498076	0.667509
G5E829.1155	23.7616	16.377	13.4417	10.3311	14.7991
G5E8K5.960	1.80285	1.00594	0.181132	0.240486	0.422245
G5E8K5.830	2.33378	5.75605	6.21899	7.56767	4.10249
G5E8K5.1451	7.75392	3.31842	0.329693	0.332289	1.18599
G5E8Q8.1309	11.6355	7.9418	3.91466	3.26858	5.97058
O08530.351	2.68836	1.74381	0.849811	0.80094	2.20534
O08539.296	4.91621	8.56771	8.6435	10.4192	7.1458
O08539.298	10.5417	11.8789	16.4367	19.7608	14.6062
O08539.324	0.76874	0.902854	1.67854	1.84992	0.952243
O08539.332	8.71868	2.33942	1.27479	0.980139	3.21224
O08550.1037	0.412894	0.271025	0.751652	1.16863	0.615951
O08550.1040	0.412894	0.26251	0.743304	1.16863	0.615951
O08553.402	1.22685	0.971432	2.24776	1.85212	2.42099
O08553.540	1.94884	0.503075	0.738484	0.533737	0.247189
O08553.518	2.50114	2.38259	0.31841	0.62373	0.843238
O08582.24	1.39751	1.95399	3.87428	1.84048	2.37145
O08638.85	3.94724	2.1121	4.00608	2.84943	5.97502
O08638.1954	8.53715	6.8785	12.6165	12.3847	10.1707
O08648.492	0.691721	0.386782	1.38734	1.26971	1.11068
O08648.424	0.0761414	0.122795	0.165476	0.297005	0.278468
O08784.593	0.60638	0.896891	0.310509	0.416173	0.634991
O08784.1216	2.28079	3.8947	4.11237	3.45198	2.72142
O08784.1191	1.85396	5.03141	12.2743	10.3178	10.3241
O08784.169	2.34797	4.9403	0.296442	0.647382	1.0289
O08785.427	0.802361	1.04744	1.90817	0.659594	1.26961
O08796.365	4.79194	2.7809	2.17934	2.33923	2.90187
O08900.377	0.760934	0.580092	1.35375	1.62529	1.6692
O08919.411	12.9138	6.32028	8.04725	5.73529	6.66169
O08992.89	0.175144	0.268707	0.356222	0.548887	0.620018
O08999.491	0.797461	5.33968	3.0366	4.77718	3.04303
O08999.270	0.258065	1.94969	0.336839	0.663405	0.653733
O09000.847	1.78588	1.74004	0.177934	0.17665	0.429221
O09039.129	0.712395	0.397139	1.09134	0.710912	0.700498
O09044.20	4.28886	3.48027	4.74338	5.08567	5.57865
O09106.423	0.300712	0.61762	2.31897	0.668516	0.334309
O09106.409	1.58018	1.80134	4.2162	3.94016	2.59192
O35071.676	0.911367	1.8707	3.25255	2.82804	1.59535
O35099.991	0.225178	0.246958	0.718983	0.222646	0.465336
O35126.101	0.431092	0.484172	1.03535	0.793168	0.67171
O35144.367	0.316492	0.596911	0.757351	0.79404	0.823694
O35185.383	0.227176	1.0501	0.455198	0.955544	0.607477
O35250.250	1.66581	0.674018	0.352317	0.295212	0.658161
O35326.230	0.476222	0.808661	2.65577	4.15542	2.34578
O35343.60	1.14485	0.687897	0.29207	0.27446	0.145648
O35368.403	0.71172	0.892264	0.347737	0.458281	0.826161
O35379.289	0.987212	0.901429	2.66597	1.88333	2.76699
O35379.290	4.65203	4.8377	8.94034	7.59851	9.06172
O35379.915	1.30943	2.02586	3.77014	3.24549	3.77325
O35379.927	2.13091	1.82539	4.17491	3.67351	3.24375
O35379.1142	0.270326	0.23808	0.750702	0.764732	0.493525
O35379.882	0.581522	0.416515	0.908323	0.902794	0.66599
O35379.884	0.600882	0.417586	1.12531	1.02328	0.629395
O35382.32	1.66549	0.324375	0.684958	0.325315	0.799617
O35454.774	0.471791	0.371986	0.795764	0.568313	0.741254
O35464.694	3.20018	1.42285	0.798611	0.501274	0.638503
O35491.141	0.841348	1.39209	1.6456	2.11268	2.51529
O35491.83	0.59503	0.484828	0.861013	1.23821	0.827978
O35492.199	1.41934	0.192184	1.23838	0.238962	0.149557
O35492.283	0.22502	8.20616	8.14604	5.82409	6.92371
O35493.138	0.424307	0.346368	3.14363	3.42965	0.558777
O35493.136	0.376203	0.207727	3.11176	3.11956	0.16222
O35495.134	9.77962	11.8689	19.5598	12.3433	15.9698
O35495.78	2.13855	0.720289	0.253858	0.246409	0.383381
O35551.410	2.15007	0.766479	0.169124	0.199869	0.404017
O35601.203	3.67787	2.41229	1.06317	0.673748	1.1432
O35601.28	4.79014	2.17413	1.09879	0.254535	0.181332
O35601.114	0.359586	0.165458	0.194001	0.210659	0.188515
O35615.822	0.734798	0.69095	1.10354	1.1949	0.41107
O35664.403	3.82042	4.40565	1.15544	1.38596	3.33605
O35682.22	0.412339	0.464202	1.0658	0.675636	0.473841
O35691.442	7.88752	13.6366	15.0446	17.5025	14.4164
O35711.362	1.03317	1.88698	2.14757	2.35168	1.91776
O35711.518	4.31541	0.907473	1.64959	1.76271	1.81537
O35730.38	0.714529	0.663014	1.08748	1.20232	0.948099
O35737.310	0.234542	0.28988	0.32654	0.497898	0.316908
O35737.63	0.825716	0.823529	1.44312	1.32836	1.0162
O35737.104	24.45	33.0645	41.4782	34.2125	32.5654
O35892.314	5.54511	10.322	8.62373	6.37123	8.75211
O35892.318	1.14633	1.55262	0.571642	0.194625	0.647691
O35929.256	0.763373	1.29984	0.613495	2.06115	1.68404
O35930.711	27.6086	7.77016	12.5538	6.21122	7.48824
O35930.714	35.6212	9.66112	17.9897	8.23901	10.0381
O35963.98	1.13441	0.572096	0.36722	0.259106	0.637095
O35984.330	2.83686	3.24279	0.321527	0.825414	1.01607
O54724.302	21.8937	6.19297	2.11942	1.91279	4.60792
O54754.541	0.758005	0.519373	1.5196	1.35764	1.04776
O54774.760	39.0604	73.3859	63.6246	71.3299	65.77
O54774.632	1.42953	1.30855	3.91936	4.80493	5.38115
O54774.634	1.45073	1.31165	3.91936	4.80493	5.38115
O54774.636	1.19564	0.950771	2.15868	2.88962	3.90159
O54774.825	0.661133	2.65635	1.70665	2.07142	1.60899
O54781.10	7.12875	4.78735	12.9809	12.8154	11.6715
O54781.490	0.710142	1.58534	2.60361	2.18962	1.63791
O54784.306	1.25156	0.17547	0.465318	0.204508	0.893974
O54804.71	0.464554	0.582306	1.00403	1.12201	0.706362
O54824.917	3.64691	7.2289	3.74101	4.58807	5.28776
O54824.468	2.35427	0.73895	1.36374	0.739627	1.21592
O54824.680	1.24634	0.621487	0.61875	0.260241	0.456818
O54824.686	2.17363	0.687001	0.857983	0.511992	0.655358
O54825.97	2.44456	3.42661	4.53384	4.50063	3.97718
O54827.470	0.474063	1.31662	1.96375	2.03619	1.58599
O54834.669	1.95653	1.37414	1.79186	1.10833	1.05537
O54834.265	0.574306	0.193491	0.203081	0.148115	0.155087
O54834.776	0.649566	0.354588	0.26889	0.271899	0.19926
O54834.850	0.906178	0.591275	0.203701	0.18386	0.449233
O54834.37	0.478612	0.451815	0.649367	0.402516	0.332452
O54834.824	1.66713	0.237547	0.22385	0.214147	0.241336
O54834.712	2.61039	1.65858	0.463355	0.631001	1.04299
O54916.708	20.6793	20.0418	35.02	34.7121	33.2326
O54916.273	4.14867	2.11972	4.40711	4.17148	3.0903
O54916.561	20.48	13.1504	16.7224	12.1989	8.12077
O54931.776	3.46385	1.01289	0.909863	0.60005	0.9567
O54931.873	4.80629	0.525766	0.150635	0.136231	0.355424
O54931.799	78.6943	50.1801	65.1741	76.7875	60.3138
O54940.114	34.6053	31.9108	9.21647	7.11201	13.5227
O54943.971	1.03023	0.485941	1.15381	1.43743	1.06329
O54946.15	4.61055	1.69892	11.5357	10.1609	10.0748
O54957.87	2.30934	0.392986	0.151429	0.15982	0.948498
O54988.775	0.853006	0.381273	0.210686	0.162777	0.289771
O54988.347	3.70498	2.05797	9.87265	7.03127	5.67314
O54988.348	1.35107	1.41836	7.6777	7.03127	3.65677
O54988.643	0.244865	1.85089	1.85087	1.39358	1.79196
O54988.647	2.1341	4.29938	6.36684	5.23501	4.59015
O54988.816	1.68424	1.10134	0.766823	0.579707	0.92116
O55003.77	0.430892	0.183251	1.63983	1.51269	0.955571
O55003.79	0.639401	0.798357	2.8632	2.85928	1.99285
O55003.88	5.38145	3.16515	10.5607	7.67599	4.83817
O55003.60	0.939031	0.562938	2.48352	1.97353	0.932966
O55029.859	0.87097	0.793161	0.610614	3.30361	0.459551
O55033.90	2.25471	1.99336	1.40103	1.74211	1.99372
O55071.129	2.40996	1.04743	1.97643	1.48151	4.4179
O55074.76	0.139526	0.134345	0.362968	0.382361	0.253056
O55091.137	0.585736	1.07563	1.29257	1.32107	1.6839
O55103.51	2.72013	0.248786	2.40348	0.632303	1.33241
O55103.913	0.418069	0.155273	0.186414	0.196143	0.156768
O55103.1337	505.97	155.88	231.065	129.081	206.891
O55103.1190	1.85009	0.441408	0.548784	0.399939	0.70855
O55103.243	2.42681	0.557008	0.62601	0.42002	0.858719
O55103.1369	164.071	6.24242	18.113	5.39703	28.8586
O55103.1011	0.72609	0.196373	0.138807	0.205604	0.234571
O55103.1353	5.28364	1.49253	0.470655	0.812285	1.62361
O55103.1355	105.982	36.1098	40.3143	24.6064	73.0502
O55103.848	1.74574	0.494979	0.685489	0.491097	0.891836
O55134.902	1.76931	1.43319	0.866398	0.81427	0.890282
O55134.868	1.62036	1.67357	0.587573	0.152504	0.686446
O55134.1064	0.527089	0.401652	0.262002	0.217709	0.314678
O55134.859	1.00956	0.443416	0.204743	0.199543	0.40386
O55134.1143	11.1951	6.88723	8.33183	6.70663	5.01432
O55134.885	1.31397	0.932921	0.311264	0.220135	0.414401
O55143.663	65.1749	36.098	91.1496	68.3091	47.5568
O55201.669	0.384081	1.73098	0.472423	0.546798	0.17677
O55222.232	1.93957	1.20874	0.440256	0.259364	1.06171
O70161.554	14.1932	18.6819	6.90632	6.60929	9.14328
O70251.106	2.45885	3.67938	6.0269	5.91548	4.86736
O70279.295	0.427092	1.61788	2.14911	3.20963	2.41354
O70305.741	1.02315	0.974883	0.688043	0.517228	0.634987
O70305.593	2.40881	0.133654	0.665605	0.209681	0.185941
O70318.698	12.7188	9.59314	14.3119	13.1229	9.81387
O70318.46	1.02117	0.258299	0.151931	0.14322	0.205536
O70318.630	4.08875	0.907471	0.229819	0.240929	0.748615
O70318.86	2.21196	1.2198	0.291741	0.274379	0.758286
O70373.295	0.889103	0.150711	0.77381	0.299702	0.300303
O70400.130	3.28234	0.95832	0.197594	0.209665	0.389595
O70405.622	0.799709	1.22161	0.546734	0.73734	0.747076
O70405.637	0.668891	0.503157	0.152318	0.116833	0.16767
O70439.129	13.6556	12.7455	13.7117	13.1985	15.4754
O70456.64	0.827015	0.586917	1.24084	0.840121	0.859267
O70468.72	0.567753	0.227806	0.378498	0.271425	0.183426
O70468.307	4.77408	2.51367	1.79606	2.46408	1.62407
O70472.1865	1.88393	2.80706	1.4445	1.49891	1.7023
O70492.72	8.12851	5.77835	7.65925	11.7547	8.84845
O70551.450	1.17153	1.39476	3.24915	4.02542	3.52372
O70570.680	0.429865	0.821049	1.80627	1.69708	2.51051
O70570.683	0.25886	0.438421	0.538497	0.623885	1.24312
O70589.582	1.28314	3.29968	5.71423	7.09192	5.25375
O88196.1009	0.398333	0.509651	0.671456	0.601747	0.556307
O88286.1029	1.38664	0.921544	0.631412	0.569021	0.553628
O88286.1045	1.87763	0.871856	0.196518	0.152033	0.937555
O88327.373	0.379765	0.450556	0.86099	0.75357	0.835741
O88343.1069	1.31003	1.24034	0.318775	0.511015	0.827713
O88351.672	1.65195	2.39425	4.51872	4.74959	4.02883
O88351.697	0.204195	0.838283	1.00297	1.13203	0.853902
O88447.523	13.1306	8.30838	5.90278	6.21599	8.67344
O88448.575	3.67593	2.28748	1.09522	0.948744	1.70373
O88491.383	1.39558	2.6416	1.3164	2.4768	2.42181
O88491.1408	0.48374	1.02953	1.13866	1.08118	0.859028
O88502.452	6.98752	3.91549	2.85485	2.07049	4.20338
O88508.102	1.16445	4.41978	2.90972	3.53877	2.02057
O88532.1054	4.48218	4.97026	8.94014	6.53966	4.73232
O88569.212	0.827821	0.33816	0.361641	0.403486	0.390896
O88569.85	2.0967	3.1001	5.79248	8.45139	5.20644
O88573.183	1.07761	1.94008	1.53941	1.69012	1.60464
O88573.197	1.07761	1.94008	1.53941	1.69012	1.60464
O88587.261	17.9982	30.8962	24.6161	28.0753	26.8277
O88667.301	2.84298	9.1615	1.58542	2.05916	1.77342
O88738.483	2.90026	2.64862	5.21773	5.14071	3.13081
O88738.493	1.42759	1.98104	3.55512	4.7858	2.56543
O88746.376	0.949838	0.55205	0.224595	0.267952	0.452643
O88792.282	0.776722	0.242806	0.714456	0.323745	0.296873
O88792.285	23.3977	10.1736	6.12698	5.57793	7.06374
O88792.288	12.1659	7.28035	3.78149	3.63422	6.0015
O88874.325	4.5494	5.88002	7.26142	8.03658	5.48991
O88907.503	3.45076	2.06788	1.58122	1.69546	1.95779
O88907.483	0.253792	0.501008	0.451709	0.628649	0.516517
O88907.485	0.848354	1.65236	1.57728	1.86154	1.40929
O88939.331	3.41225	2.83306	6.41471	8.03708	4.94651
O88942.271	1.91428	1.03666	1.15173	1.00839	1.24615
O89032.1034	0.80518	0.138505	0.160555	0.173283	0.217554
O89032.420	7.98564	5.46659	4.66861	3.525	2.99165
O89032.546	4.10818	4.57044	7.39221	5.07868	4.80269
O89032.1047	0.505833	0.294986	0.210265	0.194503	0.276868
O89032.643	0.304961	0.77573	0.200184	0.305681	0.353993
O89032.405	0.649955	0.226236	0.227133	0.203101	0.160844
O89032.812	2.73919	6.42694	1.41708	1.68146	5.18314
O89032.592	14.3259	21.7049	24.7362	15.915	20.077
O89032.721	1.24992	2.38169	0.760666	0.619515	0.788802
O89032.916	0.17371	0.703806	0.547967	0.441192	0.460687
O89053.422	1.02914	2.87848	0.207502	0.143666	1.09449
O89110.188	7.16993	13.4285	10.019	17.8474	13.7969
P00920.87	0.765991	0.320184	0.363947	0.313476	0.230269
P01027.671	0.126275	0.15017	0.286718	0.334434	0.269984
P01899.350	0.184215	0.606053	1.38987	1.62836	1.24834
P01899.356	1.98165	7.42547	2.64638	6.4486	6.88149
P14428.310	0.909932	4.26158	5.52575	7.34663	6.48718
P14428.313	2.53485	6.15629	8.73031	10.7926	9.80917
P14428.326	1.13192	2.10485	2.26622	2.05457	5.88451
P01942.50	1.37886	0.780242	0.222901	0.465111	0.201857
P01942.53	0.908786	0.209168	0.294225	0.5298	0.331075
P01942.9	31.0942	10.0818	10.5144	10.2045	10.5482
P02088.88	19.6992	7.19336	5.79338	6.28556	5.20402
P02088.81	7.32502	3.6211	2.03412	3.31172	2.49072
P02088.45	28.0062	9.61093	5.45117	8.54472	4.90591
P02089.88	19.6992	7.19336	5.79338	6.28556	5.20402
P02319.43	0.223546	0.109366	0.389426	0.299972	0.176822
P04919.18	22.2972	6.85149	4.33791	4.89945	4.13166
P04919.222	1.8319	0.470798	0.214935	0.178069	0.260701
P04919.363	5.42057	1.88588	1.28649	1.5381	1.02848
P05064.36	6.54233	2.34092	7.87402	6.11299	8.00913
P05064.46	2.66511	1.53596	4.69767	4.69306	4.20422
P05213.48	0.347556	1.09338	0.285063	0.152599	0.180324
P05532.748	2.6633	0.589217	0.245559	0.237696	0.604341
P05532.691	0.133479	0.198332	0.324189	0.231039	0.383907
P05627.246	0.960634	1.5138	0.495258	0.515302	0.441689
P05627.73	5.65336	4.17517	2.28538	2.75466	2.78092
P05627.63	0.815438	0.336624	0.293256	0.258482	0.282146
P06800.964	1.70532	2.94385	3.65253	4.7635	4.04991
P06800.1229	31.1818	75.6162	109.161	125.98	90.8726
P08030.15	0.0965554	0.315852	0.283756	0.535181	0.452549
P08074.105	5.93531	1.3409	5.77982	2.76027	4.16075
P08074.6	6.2512	0.847478	3.6776	1.44535	4.09578
P08074.42	95.1275	25.8698	107.567	76.5325	89.3091
P08074.176	5.73298	0.220052	7.8577	2.85885	2.67411
P08228.108	0.674865	0.427216	1.28534	1.29105	1.55493
P08775.1833	0.916316	0.930327	1.84773	2.0338	0.372403
P08775.1875	0.172545	0.168671	0.787369	0.61567	0.395388
P08775.1878	2.52442	2.17741	1.39275	1.88949	2.79377
P08775.1882	0.208177	0.153799	0.560113	0.621433	0.301491
P09411.203	1.55479	2.22257	2.54352	3.85084	3.09294
P09450.256	0.175329	1.06172	1.33621	2.28429	1.40668
P09470.1305	1.10444	194.155	158.328	117.254	274.358
P09528.182	0.596258	0.342542	0.733395	1.85436	1.35115
P09528.5	4.20563	3.68311	9.54104	10.3583	11.8502
P09581.711	0.425064	0.770349	0.518626	0.546358	0.87973
P0C7L0.161	1.11674	0.316873	0.242978	0.275654	0.703449
P0C7T6.282	0.692068	0.202533	0.178852	0.211479	0.157762
P0C8K7.6	1.06311	0.171062	0.211485	0.326614	0.306023
P62984.57	1.98552	2.08048	4.14613	3.35167	2.945
P0DOV1.190	0.18885	1.67019	0.514615	0.146102	0.884837
P0DP28.82	1.57143	1.16473	2.42265	2.06794	2.57646
P0DP28.102	0.7558	0.698308	1.4953	0.868261	1.01014
P10107.34	1.19135	1.3699	0.325719	0.777573	1.9288
P10518.215	1.0085	0.952765	3.02934	1.84374	1.34254
P10637.554	1.26894	0.794005	0.263848	0.218743	0.461845
P10637.688	69.2572	51.5426	33.2505	31.437	45.6426
P10637.692	57.9138	44.833	29.0845	27.0274	37.9294
P10637.506	5.57644	3.02344	2.56764	1.77317	2.67321
P10637.527	12.1438	5.71828	5.46226	3.58426	5.41306
P10833.201	0.667801	0.541261	0.772207	0.467081	1.02021
P10852.58	0.221143	0.417545	0.806607	0.931431	0.983405
P10923.212	0.236	4.70709	0.593006	0.871399	0.456244
P10923.288	0.342248	2.71173	0.336126	0.538329	1.05697
P10923.271	0.177537	6.58403	1.09564	1.72163	2.71572
P11031.17	0.225662	0.165386	1.05313	0.24035	0.181035
P11031.19	0.308425	0.116744	1.02188	0.136296	0.206047
P11416.232	0.840767	0.140264	0.60121	0.340831	0.515343
P11499.532	0.226954	0.160376	0.855742	0.60344	0.505638
P11499.226	2.49221	2.2939	4.46648	4.40876	3.36321
P11499.255	369.737	711.878	660.42	953.805	753.586
P11499.261	8.42599	8.24868	21.0498	22.0011	14.8004
P11499.452	0.320759	0.370561	0.784452	0.641516	1.1172
P11531.3616	6.20659	1.30843	0.978724	0.511593	1.47228
P11531.3617	1.89636	0.820824	0.532768	0.406111	0.450964
P11679.24	1.62706	0.463076	0.668517	0.322164	0.362766
P11679.280	0.35923	0.445904	2.42443	1.9914	1.76957
P11679.46	4.90285	0.476242	1.44731	0.271649	0.784888
P11679.47	0.147208	1.46929	0.771143	0.356493	0.191179
P11983.551	1.02389	1.37095	2.29774	3.15248	2.16762
P12849.83	5.41726	9.94241	14.0085	12.1548	9.575
P13541.1855	0.384971	0.773778	0.699819	1.09703	1.46326
P13595.774	1.20361	0.617875	1.53714	1.12786	0.896366
P13808.172	1.13629	0.834524	2.03732	1.08404	1.05466
P13808.442	7.94859	1.87217	1.69232	2.60882	2.85221
P13808.445	8.73116	0.40911	0.582684	1.43938	1.50852
P14142.488	6.97482	2.60263	8.88943	6.41792	4.54956
P14152.241	45.6909	24.8846	44.8059	41.8811	37.1263
P14206.43	0.287249	0.342907	0.497425	0.583564	0.547477
P14234.13	0.258933	3.11462	2.09279	4.14397	3.7087
P14234.50	0.559114	0.7206	0.23054	0.235594	0.721703
P14404.1041	2.5169	2.9601	0.847859	1.57176	1.41811
P14602.86	630.865	117.112	140.328	126.02	199.901
P14602.13	0.537838	0.109709	0.283428	0.203191	0.266659
P14602.15	387.046	80.8949	194.038	130.027	245.828
P14602.102	0.62719	0.413909	0.310933	0.225148	0.25861
P14869.304	1.5905	3.05965	11.8031	13.1688	1.42207
P14873.1247	2.97693	2.70379	5.31216	4.21123	3.38286
P14873.1251	2.11931	2.96066	3.8026	4.39575	3.06285
P14873.1793	1.10246	0.453446	0.238021	0.359108	1.04948
P14873.561	17.4032	25.818	39.7438	34.6877	28.6552
P14873.1497	9.15418	10.0962	14.2593	13.3305	16.0803
P14873.1422	24.7552	19.8167	10.855	11.2644	13.0831
P14873.2030	0.910499	0.477131	1.75135	1.39247	1.01646
P14873.1391	2.62067	0.157621	0.30883	0.161873	0.17445
P14901.242	0.735822	1.1039	0.330623	0.641552	1.25556
P15066.249	0.989384	2.73136	1.28851	2.41236	0.704487
P15066.253	0.865872	3.12201	1.52505	2.27796	0.922676
P15261.370	0.18337	0.458627	0.789745	0.822259	1.00755
P15261.379	4.29449	4.42251	2.10372	2.17722	3.3607
P15379.733	6.15818	14.0613	13.902	20.846	16.1068
P15379.742	1.44152	4.19479	3.1984	4.70717	6.49455
P15379.754	0.35009	2.22036	1.8063	2.43479	2.1425
P15508.2116	9.62457	2.19992	0.509993	0.0869029	1.25654
P15508.2105	34.2252	9.48616	10.1098	10.0977	6.39946
P15508.36	0.9191	0.288231	0.234319	0.215234	0.188042
P15702.347	0.531211	1.05983	0.172271	0.261613	0.891928
P15864.36	1.80025	1.56033	6.01181	2.12383	4.26779
P15920.695	4.69191	6.3297	9.84731	10.6125	7.65278
P16054.368	0.72049	0.605738	0.213733	0.128395	0.270672
P16054.337	0.723319	0.470417	0.432495	0.182767	0.179577
P16330.169	0.694329	0.483081	0.298366	0.45415	1.00922
P16546.1413	0.189913	0.255869	0.636093	0.729314	0.568918
P16546.1338	0.188978	0.442619	1.71207	1.00114	0.814328
P16546.1306	1.29636	1.98418	2.52624	2.88641	2.18986
P16546.330	0.351679	0.209558	0.602998	0.654396	0.436789
P16546.1231	1.79324	0.864767	3.08822	3.16881	1.82797
P16858.149	0.211103	0.202932	0.317332	0.496987	0.313083
P16951.310	0.142513	4.5568	1.1802	1.92752	1.26604
P17095.102	9.20746	6.31238	39.4059	20.6944	28.7719
P17095.103	8.4231	6.31238	37.7659	19.8893	27.7457
P17156.514	0.389075	0.524737	1.17296	1.18736	0.670281
P17426.652	0.16538	0.149831	1.30162	1.32675	1.08924
P17426.655	0.52569	0.483919	1.97423	2.38061	1.69919
P17563.111	1.56608	0.587974	1.90043	1.52716	1.83445
P17563.125	0.360314	0.246627	0.555363	0.40551	0.299644
P18052.176	1.63414	0.396739	2.58613	2.48684	1.56802
P18653.369	0.559623	0.32864	0.154137	0.134044	0.266562
P18654.369	11.8634	13.1444	8.44911	10.8578	15.7077
P18654.715	2.70668	4.31274	4.5678	5.49746	4.43886
P18654.415	4.1753	4.43962	10.259	7.92483	7.60696
P18760.3	18.9626	3.98802	6.29859	5.34876	5.48322
P18872.207	1.09341	0.370075	0.260904	0.164218	0.241619
P18911.451	1.14134	1.26203	2.21401	2.51655	1.59365
P19096.2201	0.339473	0.407626	1.52922	1.37503	0.806494
P19246.607	0.394858	0.190307	0.874949	0.786949	0.194239
P19426.255	1.38643	1.36583	0.841187	0.610712	1.10695
P19426.115	3.34047	2.30074	1.02619	1.19447	1.97775
P19973.168	18.643	37.8409	48.3893	59.4693	36.613
P19973.184	16.1142	35.2106	41.0865	49.8486	33.7123
P19973.152	0.252557	1.08355	1.16464	1.85964	1.43477
P20152.205	0.821863	1.14166	1.40675	1.31583	1.50078
P20152.339	1.99858	2.38672	5.54036	6.12187	3.34282
P20152.226	0.507046	0.617827	0.970311	1.20788	0.619738
P20152.29	0.926592	0.384248	0.622041	0.407505	0.575962
P20152.325	13.5502	15.3867	27.5273	25.994	22.0661
P20152.51	6.05964	3.45682	3.98765	2.84486	3.2049
P20152.7	6.401	3.00825	3.44098	2.78305	0.950992
P20152.39	2.4211	0.782378	1.10957	0.71299	0.941853
P20357.28	0.639696	2.66833	0.910433	1.27272	0.621864
P20357.1791	0.783946	1.85055	0.360055	0.177604	0.525868
P20357.1783	3.29077	4.78075	0.943826	1.08712	2.18876
P20357.1539	0.247954	0.917544	0.215983	0.319399	0.233807
P56593.130	3.93957	0.551287	2.09378	1.27967	1.86291
P21107.88	2.495	1.00812	3.80041	2.273	2.38741
P21271.1286	4.27677	2.16949	4.46269	1.30084	2.43063
P21619.15	0.355071	0.202465	0.585711	0.450401	0.666656
P22518.137	0.836589	2.60868	3.66361	2.61605	3.53326
P22518.139	0.972193	2.91665	4.44506	3.1764	4.39851
P22682.481	4.8984	6.45202	2.34353	3.06083	4.91607
P23198.93	38.9028	42.9699	116.262	140.742	89.1378
P23198.95	17.9079	29.4131	41.8771	48.0185	30.9644
P23198.97	2.65422	4.8355	7.97743	8.49714	6.55455
P23198.99	3.22941	4.72785	11.3504	11.1559	9.64245
P23198.176	1.57119	2.42744	3.04831	3.15316	3.42978
P23249.970	0.357124	0.830918	0.876399	0.733971	0.56901
P23298.675	6.37758	2.55718	8.0131	5.6408	4.20647
P23336.20	0.828417	1.72172	0.240402	0.587278	0.37239
P23611.162	1.29542	1.83349	3.32734	3.82337	2.64154
P23611.164	1.63835	2.29433	4.68385	5.24415	3.72865
P23708.325	5.07395	3.81019	1.10678	1.90417	1.24316
P23927.59	4.18204	1.11745	4.26562	2.3084	1.32951
P24270.2	0.259031	0.712561	1.33509	1.21084	1.18645
P24452.327	0.167434	0.130353	0.319012	0.260967	0.188856
P24547.416	1.09742	1.0728	0.792107	0.781606	1.21123
P24788.234	6.48041	15.0378	5.36975	6.80878	7.98434
P25206.672	3.97996	11.0993	3.07654	3.79216	5.32188
P25446.208	1.23603	1.55358	3.21767	3.14368	3.00615
P25799.447	1.54752	3.31978	3.81751	5.42126	3.58082
P26011.798	0.572821	0.566497	0.255897	0.399072	0.489216
P26039.1021	1.54455	0.180321	0.914307	0.73591	0.677403
P26039.1201	0.411858	0.422235	1.2932	0.856108	0.647618
P26039.979	2.21496	1.32273	3.83964	4.33457	2.49511
P26039.1641	22.0711	17.9328	36.8263	25.1835	25.961
P26039.2040	92.478	63.4169	121.498	93.925	93.003
P26040.249	0.183741	0.269242	0.969842	0.715455	0.929369
P26041.576	1.27794	0.786857	1.81523	1.48041	1.28413
P26041.429	1.86343	1.42421	2.5828	2.2107	2.20446
P26041.491	0.504923	0.725623	1.34675	1.59829	1.28848
P26151.347	0.189793	2.68445	1.4041	2.32596	1.75806
P26323.39	0.180998	1.50663	1.74291	1.91742	2.28785
P26618.772	1.06716	0.284904	0.17859	0.207074	0.179164
P26618.767	9.7131	6.0913	3.24039	5.2328	5.10765
P26645.138	16.9207	16.605	9.88776	6.52282	10.0673
P26645.163	5.60247	1.28168	1.72437	1.67995	1.97896
P26645.167	1.29887	0.426227	0.547957	0.855292	1.03904
P27005.86	0.149476	0.28148	0.673223	0.331598	1.07364
P27546.667	2.13242	7.83368	4.5525	3.88426	4.10561
P27546.254	15.7094	19.4559	23.8881	20.3303	16.1572
P27546.598	0.502173	8.27205	3.38161	1.83505	1.03966
P27546.914	0.724602	1.28622	0.154927	0.187435	0.376127
P27546.798	0.562902	0.105658	0.22448	0.199069	0.287517
P27546.512	0.227278	3.75001	0.997922	0.416725	0.649226
P27546.1046	2.61313	4.17579	0.822898	1.07333	2.6214
P27573.195	4.25588	2.15622	10.8174	5.49387	4.47531
P27641.528	0.554522	0.860444	1.34524	1.90268	1.25092
P28352.18	8.70364	15.5467	5.8005	8.19586	12.2759
P28661.432	20.6362	9.69869	0.161343	0.180028	1.26969
P28661.107	1.76187	0.643901	0.334501	0.313686	0.458011
P28828.821	0.840044	0.132969	0.243534	0.300024	0.223448
P28867.504	22.0978	31.4646	51.2297	60.3465	46.1761
P28867.643	57.539	89.2856	116.863	145.058	127.036
P62880.2	0.553724	0.204051	0.717285	0.569108	0.40216
P29533.166	2.47017	2.76691	7.87445	5.64404	4.61511
P29699.305	0.196429	0.321336	0.817161	0.731836	1.00906
P29699.309	25.1024	36.6789	5.94519	6.30414	9.17322
P29699.312	107.572	112.134	34.2346	46.634	59.2865
P29699.314	131.892	160.268	46.3412	63.7464	92.4415
P30415.1139	0.27461	1.44437	1.70098	1.78544	1.51755
P30415.255	2.16569	3.48605	5.68099	4.48858	4.12491
P30415.1148	3.79121	5.4665	7.47411	9.11563	6.8502
P30415.1195	0.559445	1.2282	0.876184	0.479589	0.231552
P30415.1060	3.09065	3.65336	6.12362	8.25349	0.719349
P30558.423	1.93536	0.652561	0.389565	0.44654	0.759138
P30993.325	0.44349	1.69848	2.42205	2.24099	3.24171
P30993.328	8.53198	14.976	32.5891	28.2979	37.5021
P30993.333	0.28388	0.808174	1.05169	1.17277	0.811518
P30993.344	0.137746	2.11113	0.354909	0.421012	0.68532
P30999.252	8.41405	1.6531	1.0276	0.906736	0.987915
P30999.346	50.1129	35.8685	29.7568	23.9303	39.2428
P30999.352	139.459	66.5659	45.4656	36.409	69.7544
P30999.230	35.7983	9.25763	5.30124	5.06963	9.2191
P30999.857	2.55369	1.23996	1.4951	0.807853	1.93969
P30999.4	1.06014	0.539112	0.443081	0.416765	0.407429
P30999.268	92.9202	22.1709	8.24995	7.87515	15.2162
P30999.269	25.2686	12.9586	4.69929	4.11661	5.01974
P30999.244	0.766114	0.32423	0.273172	0.196791	0.196014
P31001.25	3.10788	1.2212	0.677034	0.791619	1.25416
P31324.112	60.3271	90.6741	157.348	189.096	137.792
P31750.124	1.34238	2.1432	3.49507	5.25792	3.8383
P31750.126	0.23836	0.212015	0.142734	0.25157	0.491399
P31750.129	0.361478	1.05462	1.1013	2.05131	2.0317
P32067.92	1.36084	0.96344	2.37466	2.30613	2.11608
P33173.1375	0.250734	0.427555	0.865272	1.22684	1.31615
P33173.1342	0.604352	1.82204	2.00613	2.75457	3.15645
P33174.1002	0.209997	0.448722	0.38966	0.598645	0.401673
P34152.840	1.29395	1.32874	0.467708	0.383315	1.32657
P34152.843	8.46238	15.0523	3.22146	4.53271	6.83035
P34152.722	1.03452	0.560927	0.508568	0.443543	0.53468
P35123.680	2.4691	3.04312	5.82731	6.37141	3.67638
P35278.140	0.241942	0.22589	0.421902	0.513569	0.413293
P35279.184	0.385493	0.565366	0.68958	0.262118	1.15641
P35283.105	17.8361	7.97311	18.1328	11.5128	14.7853
P35283.15	2.2778	1.03876	0.438772	0.41642	0.566978
P35283.20	66.2121	24.3457	6.00828	7.41788	22.3883
P35283.24	0.924697	0.263469	0.208675	0.187415	0.177511
P35293.144	0.67009	0.726784	1.23148	1.44848	1.42667
P35293.188	0.137439	0.151978	0.367934	0.397096	0.29032
P35383.329	2.09318	2.15504	4.43812	4.85066	5.67381
P35569.325	0.816656	0.240922	0.352194	0.26273	0.240558
P35569.343	2.75585	0.825842	0.397043	0.446716	0.926083
P35569.1096	1.10088	0.698182	0.60737	0.480505	0.407204
P35569.1136	0.562432	0.382625	0.245755	0.257396	0.172901
P35569.369	0.529392	0.193928	0.372756	0.277699	0.211761
P35569.522	0.765724	0.303328	0.17574	0.218529	0.182557
P35569.1074	0.757716	0.291512	0.164596	0.213646	0.186586
P35582.303	5.66135	3.32426	3.12373	1.83397	2.52029
P35601.365	0.562147	1.35596	1.45921	1.74095	0.840541
P35821.335	1.08801	6.31477	1.74544	3.1582	5.56056
P35821.295	0.203734	0.469991	0.483203	0.524498	0.703578
P35821.118	0.793647	2.8781	3.48687	4.0493	4.38536
P35831.331	6.94301	6.9738	11.3942	9.96852	8.62435
P35831.448	0.985956	1.13919	0.275113	0.296455	0.505304
P35831.434	4.7666	3.01532	1.60989	1.54041	3.20009
P35831.396	2.09282	2.90333	3.17672	4.89809	3.68242
P35917.953	3.53975	2.56332	4.8273	5.26907	3.10092
P35979.126	0.464798	1.03682	1.14919	1.16589	0.940807
P37804.181	0.516973	0.20821	0.291586	0.238285	0.215927
P38532.307	2.35188	3.57102	1.56026	1.02908	1.33461
P39428.63	1.3607	2.6381	1.89662	2.95715	2.68921
P39429.11	0.287585	0.8571	1.71259	2.41021	1.13764
P39447.821	4.94844	2.37292	0.400397	0.414817	1.29555
P39447.1576	1.37975	1.62325	0.179106	0.418955	0.548067
P39447.275	0.953697	3.93127	11.4283	14.483	9.61195
P39447.277	4.54691	5.89553	24.2388	19.8287	19.0693
P39447.280	8.48284	13.3547	40.4695	36.9045	30.6242
P39447.297	3.18764	4.53717	18.692	18.4751	17.3314
P39447.300	2.96297	4.45416	27.6262	19.4489	17.2389
P39447.303	0.472676	3.17106	5.66018	5.0524	9.99904
P39447.899	8.19787	4.65891	2.10684	2.34865	4.15511
P39447.166	130.872	122.05	261.508	237.653	193.32
P39447.168	126.797	121.175	258.556	235.404	191.617
P39447.1138	1.0747	0.21873	0.245802	0.202322	0.332753
P39447.1141	0.407481	0.18857	0.115085	0.254176	0.188195
P39447.151	1.32775	0.209107	0.17717	0.180544	0.210762
P39447.1411	4.45064	0.185502	0.80641	0.702187	1.27616
P39447.1092	4.76828	0.792413	0.309113	0.228224	0.322956
P39447.432	0.810775	0.433215	0.427681	0.876583	0.61803
P39447.617	83.9663	29.7404	4.95461	4.31751	19.2773
P39447.131	137.221	113.662	162.376	176.34	152.533
P39447.347	1.00991	0.497788	0.377811	0.266727	0.59865
P39447.154	3.06706	0.660455	0.307352	0.185855	0.458281
P39447.175	102.162	39.493	31.6116	21.8057	33.4177
P39447.320	1.25039	0.401237	2.0648	1.68353	1.34696
P39447.323	2.58714	0.352607	7.40316	5.3055	3.30829
P39447.334	3.77429	1.51172	2.1225	1.08953	0.521772
P39447.1065	1.27958	0.468036	0.247133	0.282156	0.475204
P39447.1179	1.00359	0.190718	0.264192	0.239452	0.178891
P40124.309	5.51467	8.54869	11.5632	12.3182	10.0376
P40336.315	0.169004	0.300487	0.468725	0.517969	0.4434
P40936.213	0.151268	0.180084	0.828188	0.354605	0.654605
P41230.897	0.0968289	0.332455	0.362158	0.4514	0.316413
P41588.406	12.2963	4.0984	9.34983	6.29038	7.77871
P41588.410	0.937119	0.243949	0.151993	0.139092	0.291451
P41588.428	1.00527	0.354485	0.196838	0.252638	0.442883
P42082.285	0.541604	3.7901	5.50885	5.69769	3.74234
P42128.285	0.445728	0.18166	0.482483	0.58747	1.18507
P42128.431	14.1401	10.8842	6.54038	7.63952	7.4544
P42128.402	3.18554	1.40252	1.40973	1.15261	1.32429
P42128.406	3.96238	2.91785	2.142	3.24915	3.06834
P42128.414	4.22049	2.38347	0.284196	0.307514	1.40486
P42128.229	0.317276	1.76647	7.33168	6.15821	3.46504
P42128.243	0.687527	1.89648	1.25452	3.12413	1.57665
P42128.427	7.45576	6.29604	2.14012	2.15199	2.44075
P42128.458	2.50699	2.51525	0.683261	0.94839	1.07555
P42209.247	4.3554	7.17419	7.13813	13.6504	12.7357
P42225.727	0.442299	1.37177	0.709741	0.657886	0.840656
P42227.727	4.75291	5.31697	2.80787	3.67928	4.09865
P42230.779	1.08778	1.06753	0.57839	0.509129	0.801611
P42337.312	0.750303	0.541894	0.148991	0.315103	0.316511
P42567.798	3.37147	3.00308	2.08164	1.39914	1.91746
P42669.255	2.12253	1.82065	3.05258	2.68672	2.69837
P42703.1039	0.962262	0.137064	0.573336	0.341979	0.5405
P42859.637	1.22996	0.796279	1.6512	1.34674	1.49446
P42859.411	1.37943	1.99279	2.9682	3.63952	3.14167
P42859.1853	1.68527	2.84905	4.27365	4.38115	3.51683
P42932.537	1.25499	3.24802	4.16183	5.72587	4.32385
P43142.329	1.087	0.571098	1.65179	1.54687	1.48067
P43274.36	0.2426	0.205792	0.707544	0.226851	0.441646
P43274.2	18.2839	3.27704	0.155579	2.41878	0.195046
P43276.18	1.23122	1.08499	7.4328	3.2897	3.10923
P43406.1042	3.42355	2.44707	4.66113	3.84396	3.7598
P45481.2350	1.41247	0.4582	0.250806	0.242689	0.395112
P45591.3	1.99272	0.171403	0.17481	0.174017	0.188092
P45591.24	0.470142	0.186898	0.782533	0.722444	0.724467
P46062.903	1.14146	0.487261	0.174784	0.126939	0.314676
P46062.907	1.18365	0.543625	0.256177	0.213046	0.286479
P46467.102	8.5831	13.2914	13.4204	16.6337	13.6967
P46662.13	0.553936	0.155074	0.266473	0.209959	0.156516
P46735.60	0.269281	0.195956	0.439877	0.322575	0.298457
P46935.309	8.69018	10.7389	12.5825	8.3297	7.4243
P47226.173	0.660666	1.32648	0.764782	0.63568	0.321511
P47713.434	0.837195	1.25579	2.09506	2.06352	2.69009
P47713.435	0.364335	0.929353	1.83225	2.3156	1.71308
P47754.9	0.543484	0.537312	1.17541	1.23498	0.950228
P47757.263	3.45273	0.83129	0.409607	0.233428	0.847225
P47757.2	0.595594	1.24211	1.99853	2.12856	1.07182
P47857.775	5.55615	0.185681	0.185818	0.220772	0.222222
P47930.200	2.74127	10.1827	10.4224	13.9135	11.9426
P47941.107	3.50153	3.49738	6.20863	5.3142	2.87655
P47955.101	13.0841	18.0789	66.6861	62.8789	33.0782
P47955.104	7.91716	19.4358	10.9728	61.3904	13.7634
P48025.270	0.607816	1.47228	0.972837	0.971498	2.36047
P48193.678	6.23875	3.02899	0.492205	0.932567	1.11281
P48193.668	2.64624	0.887183	1.02376	1.08167	0.876473
P48193.703	25.2668	6.84064	1.47041	1.09758	1.56763
P48193.543	11.7971	3.09329	5.79693	4.64497	4.14179
P48193.94	22.3021	6.46104	2.22188	2.161	5.21985
P48193.556	1.16453	0.560494	0.471214	0.214144	0.602609
P48193.151	2.17377	1.62851	5.25314	2.96628	5.26457
P48377.152	1.31859	0.513076	0.191357	0.176006	0.14454
P48678.616	0.772886	1.30487	1.06496	1.86249	1.80013
P48678.573	7.72041	13.8194	20.9991	9.5024	22.4785
P48678.575	0.648387	0.669789	1.54888	1.39589	1.15858
P48678.301	1.26366	1.22171	2.11694	2.30278	2.18303
P48678.66	0.358971	0.24971	0.990234	0.814326	1.07702
P48678.277	4.84074	9.38327	17.9733	22.4099	16.805
P48678.390	239.215	293.796	670.356	605.577	647.161
P48678.392	115.667	128.468	230.213	210.737	187.981
P48678.458	3.17693	3.81197	7.80471	7.4688	8.15689
P48678.12	0.627078	0.829539	0.767	0.880524	1.18314
P48678.546	0.995348	1.62734	2.78373	3.33083	2.47811
P48678.633	2.2686	0.847363	0.235224	0.186276	0.163457
P48678.533	1.66318	1.45353	3.12519	3.05448	2.53577
P48725.1437	21.4632	23.1448	40.5789	35.8966	29.0141
P48758.30	0.605438	1.37646	1.36409	2.04347	2.24252
P48787.23	40.9755	0.808094	5.0712	0.879502	0.47496
P48787.24	41.3137	0.808094	5.27072	0.898209	0.489875
P48962.149	1.34677	1.21672	3.24199	2.72801	1.06392
P49025.1999	0.636182	1.53577	0.687269	0.527423	0.553947
P49070.55	0.197864	0.178485	1.97923	0.941513	0.159696
P49117.327	0.268539	0.423159	0.914549	0.79305	0.990673
P49138.5	1.73333	4.0546	6.73775	7.11683	4.59621
P49138.16	0.27815	1.80965	4.04659	3.81724	1.61228
P49452.699	0.637766	1.43553	1.70846	1.43648	1.6455
P49586.329	2.87778	2.11381	11.5681	9.64726	6.3439
P49586.331	22.8293	19.073	40.4328	31.6218	28.0996
P49769.367	1.81309	2.91014	4.27642	2.7916	3.19741
P49817.9	9.3061	3.62958	3.13083	3.10162	5.09283
P50136.344	10.0911	6.69343	14.7089	17.1467	15.1103
P50580.2	14.1884	18.7098	34.7982	29.1615	26.5889
P51125.11	9.74249	2.00556	0.54203	0.643692	0.715808
P51125.81	1.52345	2.26787	0.824331	0.628481	0.649597
P51432.474	0.826879	0.358362	0.991539	0.781006	0.944
P51432.537	2.92037	1.15035	2.37248	1.38637	1.54444
P51432.542	0.712239	0.166365	0.384362	0.200493	0.220641
P51612.101	0.179567	0.318871	0.205574	0.235662	0.147215
P51675.352	2.21121	5.26061	7.33217	8.05531	10.9881
P51682.351	0.164372	0.967138	1.11633	0.948745	0.799886
P51830.691	0.830131	0.355279	0.382065	0.259262	0.331279
P51859.128	5.86194	8.33822	14.7021	17.8454	11.391
P51859.132	74.6341	83.5474	132.458	162.431	108.957
P51859.133	82.6458	92.7236	153.6	181.207	125.407
P51906.516	0.863742	0.502102	0.302095	0.336759	0.554739
P51949.279	0.624397	0.382666	1.03862	1.35949	0.887052
P51954.1071	2.52541	2.30944	3.86446	3.37771	2.85323
P52479.359	0.377776	0.63482	0.680687	0.986523	0.676925
P52483.8	0.17045	2.3493	0.844782	1.54269	1.34047
P52927.104	0.591581	0.967327	1.50689	0.580901	0.701885
P53349.915	1.31293	1.55686	0.805642	0.752732	1.07975
P53349.261	1.57875	1.2179	0.838974	0.921451	0.981289
P53986.461	5.17629	14.7094	17.6955	26.0141	20.7288
P53986.213	145.863	199.739	347.978	406.03	281.833
P54103.60	1.29614	2.26441	3.92245	4.6271	3.56537
P54103.63	1.33704	2.3646	4.26391	4.988	3.89265
P54103.47	0.823874	1.75806	2.38024	2.30694	1.89467
P54103.49	0.269695	0.485206	0.433991	0.766564	0.549894
P54116.161	0.168243	0.312631	0.492344	0.620635	0.451136
P54116.7	3.45582	0.076014	0.214149	0.259862	0.184464
P54227.16	1.05171	1.4037	0.398992	0.339655	0.787325
P54227.38	2.34042	5.65106	2.17452	2.77325	2.32066
P54254.213	2.32795	3.8769	1.97823	2.26078	1.55876
P54276.252	0.202196	0.17166	3.59862	4.39306	1.48622
P54276.261	0.177105	0.160331	1.07673	1.42496	0.740666
P54276.137	0.126443	0.41696	0.300861	0.478153	0.546804
P54310.559	6.15615	3.42898	0.82826	0.49745	1.64535
P54726.92	1.97757	2.4543	4.19808	4.29628	3.1279
P54726.123	17.0921	20.0875	19.2303	24.2724	18.1273
P55088.276	0.534996	0.626311	2.20794	1.59804	0.947934
P55194.535	15.9395	23.7311	24.9834	28.8436	28.5306
P55194.632	2.18328	2.35139	0.908512	1.02608	1.14887
P55194.589	0.173276	0.385678	0.453411	0.546672	0.808594
P55200.1116	0.672158	0.854178	1.41022	1.02182	1.69596
P55258.181	1.7382	2.60453	3.99646	3.48337	3.83502
P55258.185	1.73126	1.2065	3.1836	4.21507	2.98486
P55284.670	4.7423	0.591669	0.394013	0.16162	0.163631
P55288.788	1.3537	3.67901	3.4227	3.71125	3.50949
P55937.381	1.19903	1.15628	0.207302	0.181748	0.486014
P56183.434	2.80853	3.16633	1.0891	1.42703	2.63525
P56393.32	0.580343	0.735612	1.6833	1.85383	0.9258
P56400.191	1.5644	0.2183	0.147882	0.136585	0.351884
P56485.350	1.60373	3.28975	4.1992	3.62708	4.57392
P56677.13	0.730653	1.04164	0.28971	0.204495	0.388807
P56857.231	42.161	15.7601	18.447	28.8756	33.47
P56857.213	12.8959	5.89432	16.6983	15.5127	15.0561
P56857.217	13.4836	7.03366	17.8033	15.9884	14.3716
P57725.97	0.142481	0.88418	0.398232	0.743234	0.974991
P57776.162	0.837173	1.037	1.82262	1.79724	1.33155
P57787.430	0.467542	4.26252	3.85713	6.03503	6.33816
P58058.64	1.10057	2.32841	2.40689	2.93936	3.77264
P58058.46	0.474055	1.08438	1.17455	1.11501	1.41212
P58058.48	1.00833	0.892437	1.86272	2.37648	3.99798
P58069.554	0.267064	0.553762	0.677135	0.876821	1.17402
P58462.468	2.38774	0.957076	0.291744	0.582954	0.231181
P58501.264	2.26679	3.25872	4.69151	4.88877	4.14062
P58501.16	1.05576	3.28684	1.98917	4.7354	1.64728
P58742.495	4.55133	4.38872	7.41139	8.2549	7.01086
P58771.283	4.00017	3.24671	6.91919	5.79715	2.28718
P58801.392	0.330176	0.770327	0.473479	0.687179	0.95423
P58801.364	1.08596	1.30333	1.94912	1.8743	1.42148
P58802.407	7.52639	6.2553	4.24611	4.84135	7.66339
P58802.18	6.41458	3.18281	3.07115	2.2142	4.50619
P58802.439	0.804071	0.953964	0.296604	0.360007	0.500872
P58802.445	0.515635	0.790999	0.195397	0.371771	0.387827
P58871.866	12.2678	11.5465	5.13452	5.37976	8.75767
P58871.869	2.72534	1.12346	0.615154	0.479535	0.489683
P58871.1022	2.45969	1.57591	0.364982	0.255387	1.25709
P58871.539	8.66025	12.2051	14.3631	12.6602	10.7321
P58871.911	4.9896	4.28581	1.25088	1.15852	2.49137
P58871.912	1.04072	1.9546	1.19614	1.22451	1.54219
P58871.796	2.52064	2.54638	0.732034	0.853477	1.63211
P58871.807	1.07589	2.26134	1.13297	1.13925	1.44677
P58871.887	10.1654	7.71029	0.262541	0.288715	2.06632
P58871.927	2.62087	0.728099	0.194892	0.194004	0.193416
P58871.429	5.3708	4.34634	2.06316	2.10653	3.2157
P58871.1212	0.63608	0.528256	0.227626	0.214969	0.244819
P58871.976	5.77673	2.2937	2.52724	2.27447	3.02104
P58871.1442	0.604259	1.10485	0.230401	0.341838	0.380373
P58871.1611	18.4034	24.0623	27.2742	31.6874	22.0829
P58871.1612	20.0616	25.5926	29.6256	33.3876	22.8503
P59017.343	0.207674	6.84713	0.167014	1.52459	6.27173
P59114.19	5.69873	5.63729	9.82599	8.716	7.98969
P59114.30	4.71723	1.16564	2.56458	1.40082	4.84035
P59178.687	0.723982	1.1274	0.550764	0.835288	0.422602
P59240.145	0.549349	0.449952	1.41148	1.23421	0.99191
P59242.445	3.49458	3.30255	5.62857	3.69225	5.71589
P59242.326	5.59263	3.52218	9.46883	8.33819	8.08644
P59242.339	2.94335	1.87496	5.58844	4.87613	5.03328
P59242.131	4.00593	3.68654	0.435516	0.417791	2.28825
P59242.134	6.56795	4.58609	1.01132	1.03644	2.35646
P59242.149	5.11862	3.42679	1.39505	1.68506	2.6735
P59328.821	0.901282	2.35699	2.24795	3.46647	2.60062
P59438.693	2.42051	4.5498	1.80411	2.90542	3.33882
P59672.903	12.5868	5.5676	3.23665	2.85371	5.79039
P59672.693	0.65776	1.86559	0.349319	0.445886	1.64265
P59729.411	2.26492	0.562367	0.328695	0.386751	0.491018
P59759.66	1.18173	0.279642	0.178411	0.157424	0.225215
P59759.839	1.37211	1.78859	0.805148	0.410344	0.687464
P59764.1709	7.47991	4.09298	2.37466	2.72029	3.52919
P59764.1817	4.60226	2.48911	1.58243	0.416304	1.56014
P59808.1014	2.55131	1.73215	4.27944	2.79589	2.4088
P59808.435	3.44822	2.50582	1.02115	0.851934	2.07396
P59808.714	2.93767	2.14908	1.30103	1.39452	1.84991
P59808.400	5.47539	3.16786	4.34447	3.73632	3.5203
P59997.558	1.24651	0.99167	0.837822	0.678312	1.50864
P60335.264	5.68542	2.99062	1.75008	2.32491	2.18068
P60335.189	11.1096	30.9243	13.3538	17.8333	25.7693
P60710.33	0.301471	0.739546	0.858628	1.28883	0.685351
P60710.60	1.12045	2.06556	2.39621	2.84297	2.08789
P60710.199	0.181618	0.175225	0.431136	0.541841	0.343584
P60840.109	1.25003	0.364851	0.21235	0.214161	0.509465
P61793.358	1.76128	2.67879	1.25985	1.09257	3.24357
P61979.379	7.16179	4.78328	2.73825	3.01514	3.53281
P62046.522	4.56439	8.8431	15.371	18.8663	15.5947
P62046.395	0.98341	0.21829	0.236802	0.209823	0.394832
P62259.210	2.29035	2.51978	3.55452	4.62228	3.81167
P62274.9	0.154313	0.962235	0.62309	0.55769	0.238292
P62307.2	0.182493	0.405004	0.410511	0.472118	0.517172
P62482.111	0.169131	0.326784	0.191613	0.151431	1.27587
P62484.177	2.4558	2.44926	4.24279	4.50628	3.14703
P62717.71	1.06964	2.66834	4.08172	2.90372	3.29111
Q91X97.175	1.77647	1.59595	2.70204	2.60907	2.3162
P62806.48	0.741667	0.607202	1.04409	0.509915	0.789681
Q9D1G1.75	0.559438	0.955294	0.928073	1.3024	1.28117
P62874.2	0.30247	0.162746	0.362843	0.141792	0.216734
P62960.172	3.08034	6.91124	3.04922	2.93641	1.93642
P62996.2	6.58325	9.08361	21.8298	22.1374	17.1194
P62996.14	0.657692	0.774431	4.85555	5.60186	4.29832
P62996.16	0.174972	0.227536	0.737584	0.662257	0.796707
P62996.83	22.8869	21.6339	32.4942	41.3479	27.7217
P63005.105	0.124941	0.233293	0.942538	0.374574	0.131684
P63017.254	0.466537	5.14003	10.5032	16.2964	4.88957
P63017.511	3.0183	2.51658	5.95422	8.22802	6.14017
P63101.207	1.83504	1.94124	4.1719	5.04495	4.33934
P63101.64	0.189314	0.533654	0.465261	0.768912	0.369413
P63115.5	28.7073	16.4429	12.9082	8.05539	12.7321
P63154.689	0.268442	0.39641	0.559218	0.550758	0.605321
P63166.2	14.0609	13.6327	25.1192	28.8958	20.902
P67871.209	1.84389	4.35688	2.73432	3.67105	4.75156
P68181.322	1.00441	0.400357	0.99839	1.27073	1.36481
P69566.392	0.649407	1.69506	1.82884	2.37393	1.17933
P69566.412	2.45361	4.30035	3.88685	4.92223	5.48985
P70180.528	1.48987	0.458996	0.650541	0.657421	0.415297
P70180.531	0.916139	0.277018	0.24764	0.236917	0.329043
P70180.534	0.916139	0.155127	0.226606	0.219747	0.330302
P70182.453	0.49619	0.216372	0.230481	0.255717	0.216478
P70188.102	9.69037	11.8335	16.4633	17.8773	17.2039
P70218.445	0.531476	0.488346	0.414184	0.598844	0.716885
P70218.419	0.518643	0.740211	0.573511	0.732262	1.03842
P70227.2669	0.575236	0.746425	0.789101	0.947305	1.17026
P70255.333	6.15069	3.10104	1.09165	1.58347	0.920842
P70255.343	1.60232	0.365875	0.188302	0.231155	0.245836
P70255.323	5.06809	5.27146	3.45326	2.80192	4.51535
P70257.361	5.34665	4.65442	2.1158	2.97503	4.38608
P70257.265	2.42079	0.915852	0.154814	0.185638	0.466663
P70268.920	14.3136	13.9616	23.4403	24.1344	18.9739
P70271.107	2.04174	1.42136	0.945087	0.793404	1.70623
P70271.111	8.36996	6.61222	7.13791	9.53531	10.9071
P70271.119	8.0285	5.40877	2.63754	3.11034	3.61874
P70271.134	2.2949	1.36222	0.51912	0.700696	1.40938
P70288.422	0.740112	0.489642	4.36319	3.84943	1.19677
P70288.394	15.5542	21.7108	28.8159	30.6031	27.2148
P70295.290	0.690837	0.862522	2.41086	3.41533	1.60521
P70296.52	2.41098	1.56128	2.63848	2.5418	1.8466
P70302.519	2.63467	1.65466	1.29053	0.754973	1.16404
P70302.575	4.04523	1.89777	0.253998	0.321331	0.834533
P70303.568	0.336188	0.254508	0.996057	0.929185	0.436883
P70303.574	0.136226	0.160223	1.29295	1.291	0.534028
P70323.379	1.4148	2.29853	3.13533	3.40199	2.18234
P70324.432	0.189594	5.0516	1.6277	3.26533	1.16388
P70335.1341	1.1448	0.240473	0.25336	0.162032	0.23142
P70362.299	2.06627	0.111702	0.241776	0.199402	0.158434
P70365.22	1.64192	1.07529	2.18007	1.88937	2.05597
P70365.192	0.252545	0.34436	0.470385	0.238622	0.309065
P70392.725	2.94384	1.42895	0.497035	0.650045	1.16173
P70392.745	8.24646	5.17438	2.76663	2.39932	4.3913
P70398.1600	2.68908	3.56144	4.182	5.36084	4.41272
P70399.822	1.90014	3.51199	3.73432	4.33414	3.34465
P70399.1110	0.177787	0.201469	0.473605	0.600546	0.214945
P70399.1115	2.17083	3.06374	0.519322	0.877647	1.85932
P70399.719	0.207146	2.07309	7.64118	5.46104	5.96764
P70399.652	2.95112	6.23308	5.66833	8.89059	6.06016
P70399.1359	7.01424	12.3279	15.1746	16.6734	12.3255
P70399.429	1.9982	3.84702	3.13452	4.40364	2.30714
P70399.1096	1.4843	2.41859	3.33975	3.18006	2.47417
P70414.389	2.02108	0.628695	0.197768	0.142086	0.226083
P70429.302	2.06358	3.38576	3.19331	4.17955	2.31453
P70429.347	1.09348	3.91688	5.351	6.38295	4.79788
P70441.264	1.03239	2.15426	2.90139	2.72135	3.09845
P70441.285	10.6664	11.6426	16.7621	11.7554	11.8331
P70441.286	3.27705	2.47169	4.69045	7.23245	4.05685
P70441.289	2.77634	3.61221	5.61458	5.1322	4.37508
P70441.297	9.6812	14.2557	18.6629	16.9399	12.8886
P70445.65	1.18208	0.188627	2.63331	3.8007	1.31449
P70452.117	0.779904	0.836667	1.90275	2.11214	1.46931
P70452.208	2.00488	2.24746	4.36882	3.19311	2.59724
P70452.15	19.9437	16.9973	33.147	29.6934	24.6318
P70459.534	0.533052	1.06102	0.207592	0.229517	0.51503
P70459.491	0.939267	0.271595	0.262949	0.239571	0.263163
P70459.327	1.8539	0.84911	0.188389	0.248037	0.536616
P70460.285	0.570768	0.981662	0.229144	0.206911	0.429519
P70460.235	26.4752	22.5863	4.2843	4.1775	14.2563
P70460.317	12.445	19.7622	0.882665	1.79269	4.08266
P70460.320	1.11237	1.14902	0.194627	0.16592	0.204944
P70658.346	0.782144	0.162462	0.233631	0.106178	0.221254
P70658.355	3.13146	0.265881	0.751796	0.53622	0.293266
P70658.326	3.87931	0.849983	0.205579	0.484263	0.997001
P70658.331	2.41072	0.194747	0.516695	0.282829	0.555697
P70658.332	2.38043	0.187089	0.493291	0.305178	0.607967
P70663.70	15.0325	39.1682	28.5741	29.3239	28.7205
P70663.78	1.81679	3.97678	2.4568	2.81657	3.54957
P70663.411	1.36021	1.1556	1.82611	2.34759	2.90569
P70671.123	0.954414	1.60369	1.86052	2.19352	1.66151
P70698.574	0.172376	0.885702	2.02975	2.20307	1.5777
P70698.575	2.15841	2.73732	8.43682	10.4044	6.17747
P70698.562	24.153	90.3302	96.7495	107.926	91.4386
P70704.25	9.06185	8.15309	19.0044	27.6401	11.2298
P81066.187	0.906795	1.91114	3.00521	3.78484	2.8326
P81067.326	0.227517	0.147812	0.469838	1.17354	0.446146
P81067.329	0.183568	0.235656	0.44628	1.17354	0.450742
P81068.333	0.320358	1.07842	0.152624	0.159599	0.164125
P81069.218	1.22746	2.10198	0.201853	0.506002	0.917874
P81117.332	0.147092	0.199468	0.271851	0.468362	0.301216
P81122.1165	1.74304	4.16093	2.37769	2.77597	3.71689
P81183.433	0.418855	1.46435	1.76668	2.58199	1.34954
P81270.103	1.37358	2.12709	0.385494	0.574275	0.793842
P83093.697	0.905495	0.444002	0.134237	0.155256	0.337358
P83093.28	0.664153	0.773615	1.52503	1.25589	1.16836
P83093.680	1.84942	0.628465	0.282599	0.185034	0.311934
P83093.523	6.44065	3.90242	1.85645	1.70452	2.55656
P83093.719	2.31482	1.59111	0.352277	0.393972	0.576741
P83510.735	2.78966	2.15348	1.17082	0.769389	1.1508
P83510.678	1.65338	0.718388	0.162595	0.209862	0.32116
P83510.649	0.834965	0.327467	0.265452	0.173804	0.174724
P83510.651	8.79257	5.69098	3.60755	2.60665	4.40862
P83741.165	2.96553	1.54711	1.99679	1.7264	1.59953
P83741.172	0.897657	3.94713	2.75027	3.76217	2.78118
P83741.2281	5.28628	2.52552	0.253005	0.226906	0.228692
P83741.2367	4.31894	1.80512	1.43908	1.09518	1.04903
P83917.89	6.34467	8.88992	14.5395	20.5396	13.9014
P84104.5	1.3015	1.15266	1.66742	1.85603	2.13886
P84104.148	1.1139	2.33675	8.06681	12.1397	5.97166
P84104.150	1.1139	2.33675	8.06681	12.1397	5.97166
P84104.152	1.09318	1.87102	5.07223	5.49936	2.76034
P97310.41	0.266753	0.819153	0.649758	1.05602	0.453112
P97310.140	2.4284	9.89961	5.09268	6.17948	5.85772
P97310.21	2.37524	11.7592	5.98881	8.56955	6.72232
P97310.27	2.74142	15.4868	7.8592	6.48795	6.12972
P97313.2529	0.382783	0.195678	0.19928	0.152876	0.25274
P97315.81	1.40267	2.5518	1.05634	0.738372	1.21897
P97360.22	0.720795	2.23518	1.06625	1.13717	1.42036
P97360.185	4.61753	13.9208	10.2356	8.13296	10.2577
P97360.215	18.7676	41.8213	49.3582	57.9415	37.444
P97386.244	0.469745	0.747721	0.235717	0.331768	0.513046
P97393.1194	0.16466	2.51205	1.4388	2.11735	2.5969
P97412.1504	0.222699	0.344944	0.453918	0.816227	0.381086
P97412.2564	0.641089	0.758759	1.15095	1.46096	2.14078
P97429.58	0.147433	0.183126	0.982782	1.08831	0.775224
P97433.322	0.413654	0.170027	0.319207	0.15765	0.14577
P97433.534	0.565495	0.117329	0.192217	0.292363	0.212042
P97434.289	2.74421	2.66703	1.27214	1.04597	1.73133
P97434.225	2.23815	3.26492	7.18471	5.99892	4.6988
P97434.364	14.287	9.99439	7.03399	7.99298	10.2216
P97434.1015	15.593	6.85129	5.41328	6.58002	12.1269
P97468.347	52.0849	34.6951	20.3498	11.413	69.0201
P97484.757	0.393266	0.969371	1.21508	1.112	1.6006
P97492.143	0.259299	0.181213	0.336139	0.307993	0.610469
P97496.309	5.60694	11.5908	17.9626	19.8424	23.5919
P97496.821	0.37706	0.491732	1.16797	1.48476	0.56783
P97792.332	42.1313	25.6916	9.32824	8.0418	20.0855
P97792.359	0.356369	0.831281	0.223965	0.263337	0.274069
P97792.363	0.40915	0.831281	0.24043	0.349868	0.267361
P97792.300	3.61988	3.70717	18.1323	16.1885	13.887
P97792.301	3.87828	4.54543	30.1479	26.4937	18.668
P97798.1225	2.89925	1.82331	0.569646	0.243857	1.71361
P97814.318	0.275522	0.597869	0.500914	0.857576	0.710363
P97820.894	0.809632	1.13354	0.326165	0.27152	0.702819
P97820.691	0.624248	0.779533	0.156366	0.236685	0.43444
P97820.629	1.20188	3.19526	0.23833	0.827645	0.164766
P97820.701	2.9037	1.79981	0.181901	0.239995	0.515647
P97855.149	25.2521	51.9733	62.6006	62.8511	39.1703
P97863.312	4.36126	2.5876	2.25253	1.21459	1.6323
P97863.328	3.15164	3.13783	1.24186	0.930227	0.98663
P97863.333	9.8599	0.823823	1.63905	0.140716	0.153856
P97863.264	10.0197	2.53222	1.12076	0.861155	1.92694
P97863.295	4.5334	3.63955	0.150389	0.149227	0.266531
P97868.361	0.841469	1.05714	0.319728	0.560196	0.612676
P97868.759	2.27517	3.12114	5.38386	4.60791	3.7882
P97868.761	2.3023	3.12114	5.38386	4.60791	3.7882
P97868.773	6.40623	13.4904	18.4037	23.4807	13.134
P97868.757	2.24063	2.96479	4.97674	4.35981	3.46174
P98078.227	0.399153	0.948329	1.17155	1.49966	0.832726
P98078.401	1.41437	4.52657	3.35611	4.58087	3.75365
P98083.139	8.00714	10.2608	3.66947	3.55949	5.80241
P98192.17	0.243104	0.482348	0.551897	0.516649	0.584825
P98203.205	1.11319	0.446837	0.179537	0.188986	0.241762
P99027.86	0.210433	0.189693	1.08095	0.929319	0.463164
Q00PI9.183	5.58895	8.59397	20.229	15.0212	16.8331
Q00PI9.186	0.49941	0.721662	1.33645	1.3932	1.16824
Q00PI9.159	2.70323	3.55428	4.64665	4.74309	4.19265
Q00PI9.166	1.0426	0.686708	1.31226	2.24092	0.949615
Q01147.142	1.20846	0.788824	0.235671	0.306791	0.386713
Q01338.347	0.243398	0.546308	1.07826	2.04212	0.659735
Q02013.247	3.62767	0.701823	5.57055	4.9952	1.17261
Q02053.835	2.97956	1.38708	1.74126	2.11276	1.54299
Q02053.810	0.79998	2.00227	3.12988	2.84306	2.11859
Q02053.24	1.32188	2.31303	1.68714	2.69145	1.05337
Q02111.370	4.03962	0.256266	1.20766	0.253772	0.114718
Q02248.45	5.8157	2.49782	0.842461	0.625278	1.86251
Q02357.777	0.794563	0.274572	0.280066	0.313618	0.300284
Q02357.813	0.913387	0.188187	0.292977	0.245817	0.180451
Q02357.830	62.0616	27.4832	7.72769	14.1056	7.84127
Q02384.1316	0.54169	0.316024	0.167653	0.147362	0.254303
Q02496.598	15.1977	11.0213	6.37913	7.71191	10.1843
Q02566.1201	0.709412	0.262676	0.686135	0.6304	0.282784
Q02780.383	1.24318	2.00536	0.236501	0.188812	0.533325
Q02780.303	16.9042	9.54009	14.5005	7.7274	6.41698
Q02780.342	1.36074	0.998976	0.512096	0.363085	0.489843
Q02819.368	8.95259	16.1207	18.9005	21.3077	19.8382
Q03141.469	1.57635	0.289508	0.202567	0.188164	0.244553
Q03141.419	3.83465	2.7032	1.57933	1.06942	1.82771
Q03141.391	1.39391	1.64635	0.416102	0.23339	0.667101
Q03145.571	14.4567	8.185	22.063	19.4795	18.0863
Q03145.898	0.632981	0.33114	0.334834	0.223469	0.20468
Q03147.164	5.23696	7.15466	13.6604	11.9239	8.52618
Q03173.738	0.241952	1.39	0.217361	0.183759	0.498096
Q03173.740	1.70959	1.21134	1.25201	0.699627	0.878958
Q03347.21	0.872925	2.05555	0.429751	0.84464	1.10946
Q03347.212	3.85129	6.58177	7.03734	8.86524	8.04402
Q03963.110	0.541831	2.37942	1.53736	2.84583	1.98551
Q04690.2545	0.853248	2.00646	1.12081	1.13601	1.36595
Q04690.2831	2.33969	1.41978	1.41552	1.37111	1.11302
Q04690.866	0.760287	0.869717	1.26846	1.11083	0.69782
Q04692.124	3.18985	4.38463	5.75734	6.28665	4.73996
Q04692.127	2.91428	4.60554	5.38193	6.09784	5.12957
Q04692.145	0.323022	0.877837	0.367688	0.272684	0.533087
Q04735.119	7.89287	5.24781	1.62586	1.98927	3.9341
Q04735.153	2.36763	1.62381	0.466603	0.451146	1.08102
Q04750.114	1.82707	3.9626	0.992807	0.879953	2.06987
Q04891.377	0.604403	0.210013	0.263326	0.29893	0.261556
Q04891.316	1.2232	0.94899	0.367397	0.599053	0.474917
Q04899.66	4.73905	2.18423	0.747918	1.1905	2.02859
Q04899.75	2.23119	1.49728	0.772216	0.829966	1.93617
Q05512.40	2.63895	1.90062	0.24782	0.403196	1.41752
Q05512.409	0.63508	0.693281	0.230083	0.298186	0.456462
Q05512.483	19.8246	9.33363	3.68446	3.20868	8.82108
Q05512.453	3.39045	0.769315	0.2419	0.227057	0.788631
Q05512.566	0.544725	0.213978	0.188235	0.225938	0.250292
Q05816.3	2.59781	4.09499	6.50592	7.72982	4.45082
Q05915.24	0.980359	2.61738	2.77313	5.41313	3.50491
Q05915.51	0.260656	0.868107	1.10492	1.2128	1.70874
Q05A36.538	0.4818	0.718421	0.819475	0.753412	0.676483
Q05A62.56	0.295549	0.587122	1.27054	1.36119	1.02218
Q05BQ1.782	4.48008	1.62089	3.1832	6.97166	2.72859
Q05CL8.253	6.3998	8.12927	16.3833	9.57543	12.3087
Q07113.2401	29.041	50.5086	31.0004	16.9182	38.2063
Q08122.263	1.09082	1.59135	2.2219	2.93752	2.37725
Q08122.240	0.701785	3.43065	7.3946	7.34227	4.99241
Q08122.245	0.206998	1.74874	4.26343	3.6287	2.92819
Q08274.487	6.45475	1.25998	2.54756	1.53834	1.46159
Q08376.132	0.416058	0.492699	0.926852	0.957755	0.81787
Q08481.718	4.07468	2.00358	0.354871	0.48412	1.61235
Q08509.684	5.37662	4.94886	1.44081	2.34677	3.41213
Q08EC4.297	2.9439	0.993505	1.39791	0.700576	0.504879
Q08EC4.553	1.22066	0.600055	0.806209	1.0971	0.19499
Q09XV5.1999	0.40908	0.505437	1.01517	1.26182	0.893245
Q0KL02.1724	1.3403	1.73632	2.58956	2.17269	2.07964
Q0KL02.2458	0.987872	1.49913	0.556416	0.780077	1.234
Q0P557.283	10.8452	6.55686	17.9466	15.1819	13.5778
Q0P557.285	5.27506	4.22231	10.5308	8.41139	6.81915
Q0P557.154	0.217194	0.214672	0.426942	0.504258	0.333658
Q0P557.244	37.9073	19.1071	72.0507	62.5178	47.7989
Q0P557.246	38.1303	24.7141	70.4511	61.1723	42.1732
Q0P557.13	4.53601	1.03057	5.30826	3.92833	3.73644
Q0P557.273	22.7089	16.0342	51.4487	43.8151	32.2049
Q0P557.508	9.93684	5.7645	18.9515	14.6602	13.8492
Q0P557.524	19.7039	9.21843	32.5123	26.8676	22.8126
Q0P557.528	6.86371	8.09335	21.5056	17.6536	13.1425
Q0P5X5.256	0.197114	0.409557	0.522357	0.601695	0.481004
Q0P678.852	0.25635	0.76157	0.274372	0.277569	0.225935
Q0P678.92	6.26526	6.76052	11.5301	11.1524	9.43717
Q0P678.114	0.397773	0.754403	1.72992	2.5883	2.03074
Q0P678.888	13.3889	32.6553	16.5194	21.4817	19.3273
Q0P678.64	13.3475	21.4017	30.0163	33.0265	23.5952
Q0PHV7.6	0.506636	0.527766	0.202339	0.262252	0.259472
Q0PHV7.496	0.888502	1.36552	0.361405	0.219697	0.376609
Q0PHV7.303	1.48129	2.59089	0.397918	0.395066	0.694355
Q0VAV2.331	0.380134	0.190582	0.297415	0.24881	0.353642
Q0VBL3.108	0.587092	3.70923	0.149992	0.199788	0.193145
Q0VBL3.670	0.820489	1.39307	2.33041	2.2582	1.62967
Q0VBL3.674	0.680016	1.48181	4.61018	3.91522	1.52944
Q0VBL3.658	1.24718	0.501839	0.261051	0.174528	0.488035
Q0VBL3.127	5.58314	8.12796	3.35016	5.88578	3.75318
Q0VBL3.256	22.2645	28.145	28.3349	41.3026	31.2097
Q0VBL3.258	20.6087	27.0943	30.3457	42.9845	31.9004
Q0VBM2.466	0.873437	0.229604	0.268724	0.325043	0.151969
Q0VEE6.148	2.02324	1.80824	3.61416	2.70847	1.40046
Q0VGB7.226	1.8298	2.84222	0.293749	0.39078	1.31036
Q0VGY8.64	0.860226	0.142162	0.171959	0.150014	0.0935023
Q0VGY8.1665	1.70344	1.28649	0.912705	0.734064	0.837906
Q0VGY8.82	1.45639	0.128346	0.440553	0.277023	0.163956
Q148V7.193	3.32267	5.5987	7.78537	6.94931	8.39188
Q148V8.1041	3.38254	5.0748	2.46703	2.36066	2.64957
Q148V8.639	0.820101	2.03931	2.02238	2.12368	1.26525
Q148V8.871	16.7067	19.5046	24.1281	23.797	21.8573
Q148V8.948	5.64078	8.91445	8.67897	7.79377	7.58215
Q148V8.970	4.78248	5.29256	2.55139	2.61699	3.45105
Q148V8.1035	0.388207	1.18448	0.192789	0.296029	0.539244
Q148V8.841	3.6243	4.80653	4.77233	4.175	2.52145
Q149C2.396	0.866915	0.149343	0.190108	0.169143	0.250238
Q149C2.316	7.09043	12.2728	14.7856	15.1518	13.0325
Q149T7.75	0.517584	0.552465	0.719231	0.862851	0.771496
Q14AX6.677	0.983593	3.80418	3.30716	3.32859	3.32422
Q14AX6.331	0.992552	2.80924	1.25954	1.87781	1.01844
Q14AX6.292	0.299714	0.299389	0.710711	0.775943	0.462611
Q14AX6.358	0.413963	0.571675	1.05642	1.62983	1.0089
Q14AX6.302	0.446562	1.22441	0.995374	1.44946	0.848959
Q14B46.564	3.20574	1.4325	0.700274	0.617035	1.06082
Q1HFZ0.723	3.50016	5.87731	6.82767	8.19771	5.44643
Q1W617.657	0.8622	0.989308	0.288271	0.286938	0.256611
Q2KN98.888	12.715	7.03573	1.21736	1.44876	4.83329
Q2KN98.171	0.222563	0.218949	0.609248	0.388653	0.314177
Q2KN98.869	3.3497	1.81334	1.86805	1.41982	2.24176
Q2KN98.923	2.91718	1.75965	0.212642	0.221214	0.621131
Q2M3X8.467	7.54337	3.00435	1.70326	1.36819	4.03112
Q2NL51.282	1.39135	0.583684	1.81556	1.02415	1.26647
Q2PZL6.4878	0.387557	0.176849	0.182959	0.183565	0.158707
Q2TBA3.11	0.554969	1.44922	1.71087	2.17889	1.74636
Q2TBE6.462	7.66252	9.64065	12.8711	18.122	12.9435
Q2TBE6.47	3.48327	6.53562	7.71976	8.39664	6.65848
Q2TUM3.156	0.329969	0.305105	1.24541	2.07571	1.54757
Q2YFS3.246	0.242085	0.159333	0.235927	0.608713	0.509676
Q3B7Z2.188	4.97364	3.55178	9.39194	7.32811	7.03837
Q3B7Z2.191	6.96905	5.68846	13.221	10.7116	9.61495
Q3B7Z2.238	1.80659	1.33431	2.7482	3.07965	2.41609
Q3KNJ2.245	2.5363	4.03956	5.0433	8.78753	5.88178
Q3T9M1.490	0.623978	0.188058	0.225031	0.131682	0.196949
Q3TBD2.23	1.28003	1.08998	0.181384	0.239813	0.726412
Q3TBD2.1020	0.322975	0.775408	1.7103	2.30393	1.06231
Q3TBD2.577	3.49486	6.44668	1.87943	2.48118	5.08931
Q3TBD2.948	9.97621	10.5392	13.7724	18.0633	20.0688
Q3TBD2.14	0.848279	0.142059	0.225028	0.138913	0.229082
Q3TBD2.568	2.07937	3.56498	3.85549	6.05106	4.05242
Q3TC93.158	0.49027	0.286447	0.21957	0.147107	0.224055
Q3TC93.3	2.76469	0.480613	0.450855	0.405519	0.620981
Q3TCH7.10	1.02461	0.214856	0.168052	0.240052	0.396249
Q3TDQ1.495	54.3829	76.7999	126.651	120.997	102.186
Q3TDQ1.496	72.595	98.0254	160.657	153.404	119.77
Q3TDQ1.29	0.712615	1.31565	0.660218	0.645709	0.606854
Q3TEI4.471	0.524815	0.240388	0.273653	0.237188	0.138639
Q3TGW2.19	0.803015	0.155735	0.307479	0.353813	0.260644
Q3TGW2.106	2.28845	3.22901	4.07223	3.8352	3.36836
Q3TGW2.110	3.12729	4.84411	9.27452	8.24335	4.82987
Q3TGW2.25	1.84874	1.97611	0.791792	1.17782	1.30061
Q3TGW2.200	0.681997	2.1253	2.10586	1.38729	1.33345
Q3THE2.20	16.4695	7.78153	4.46665	4.65477	3.87409
Q3THG9.88	0.455807	0.86638	1.4268	1.14695	1.28149
Q3TIR3.435	7.97507	11.1444	26.0684	26.2653	23.2761
Q3TJ91.649	5.89635	3.77631	1.92763	0.955608	0.750845
Q3TJ91.1022	3.38699	3.92694	2.07108	1.59241	2.03515
Q3TJD7.111	0.597266	0.214623	0.270324	0.169926	0.172556
Q3TKT4.1349	1.65018	1.00509	0.708529	0.892673	0.340596
Q3TLD5.439	2.12541	3.14457	0.572567	0.244456	0.473252
Q3TLH4.1236	1.79963	2.06659	4.89413	3.71765	3.36606
Q3TLH4.1516	6.09785	1.60742	0.264072	0.344317	0.585359
Q3TLH4.899	4.59171	3.97536	1.23154	1.36089	1.27628
Q3TN34.655	0.898129	2.75238	0.732438	0.789602	2.56718
Q3TN34.143	0.238518	1.02844	0.324295	0.160168	0.294816
Q3TQI7.15	1.23961	0.46444	2.21133	2.21374	1.05206
Q3TQI7.17	0.753601	0.167714	1.13568	0.710738	0.180084
Q3TRR0.23	0.596735	0.224582	0.247113	0.156708	0.191989
Q3TSG4.65	7.43618	8.60379	13.4671	15.984	12.0204
Q3TSG4.70	3.69452	3.11356	1.46579	1.45482	2.95222
Q3TSG4.362	0.66537	0.379235	0.137492	0.167926	0.159956
Q3TWF6.641	1.80745	2.23478	0.697293	1.1348	1.33465
Q3TWW8.316	2.39577	5.63359	5.44397	6.78647	4.81924
Q3TXS7.315	5.61345	5.38079	8.78026	8.25041	8.70788
Q3TYA6.21	0.233832	0.263661	0.853016	0.18334	0.246323
Q3TYA6.51	0.517254	0.919591	1.13414	1.14743	1.1574
Q3TYG6.435	0.244433	0.24927	0.569638	0.465516	0.468857
Q3TYS2.168	0.765258	2.11907	3.06403	4.09654	2.41428
Q3TZX8.88	0.657649	1.65041	1.75118	1.6309	1.33576
Q3TZZ7.660	1.6258	1.0899	0.297385	0.282236	0.894765
Q3TZZ7.662	24.9572	8.76093	1.9254	2.50324	7.99952
Q3TZZ7.663	5.40365	1.82666	1.12905	0.948763	2.07057
Q3U0J8.959	15.1646	17.1459	28.361	26.2235	20.7994
Q3U0J8.155	4.14443	5.85908	8.27668	9.08997	7.69535
Q3U0L2.397	0.485705	0.17779	0.235698	0.226632	0.25933
Q3U0L2.408	1.16271	0.434112	0.376638	0.344749	0.596803
Q3U0M1.953	3.59262	2.15946	7.74686	6.35764	4.68605
Q3U0S6.293	3.6305	0.402057	0.240326	0.225693	0.208394
Q3U0S6.92	0.684633	0.237723	0.21319	0.242068	0.139637
Q3U0S6.274	0.805678	0.201463	0.210008	0.206969	0.229116
Q3U0S6.322	30.5095	5.78291	3.63164	2.36063	4.42579
Q3U0S6.41	7.92023	4.55337	0.588493	0.561209	1.84111
Q3U0S6.44	1.69754	0.172035	0.163067	0.187927	0.259219
Q3U0V1.182	5.60985	7.31455	8.32635	9.8589	7.78167
Q3U133.10	0.118909	0.0861341	0.24433	0.213787	0.0803096
Q3U182.612	0.489119	0.690549	0.23391	0.302588	0.277096
Q3U182.70	3.02182	2.44556	0.710738	1.22689	1.63369
Q3U1D9.102	0.158133	0.179175	0.456266	0.358493	0.30661
Q3U1F9.292	3.02643	2.6993	0.412818	0.439286	0.983479
Q3U1F9.293	2.16401	1.16197	0.255769	0.310429	0.434324
Q3U1F9.295	2.35429	1.82171	0.222795	0.169601	0.645781
Q3U1J1.167	0.685964	1.58366	1.98221	2.26012	1.86088
Q3U1J1.255	1.12619	1.69054	1.42972	1.64756	1.75364
Q3U1T9.516	3.52328	4.77928	8.07272	5.95028	5.87283
Q3U1T9.517	3.38622	4.1718	6.4937	3.5831	4.6704
Q3U1T9.633	0.547526	0.675275	0.645919	0.872582	0.651228
Q3U1Y4.736	0.662511	2.58819	3.76949	4.82188	2.08138
Q3U1Z5.38	6.77612	9.03463	15.7209	13.6961	13.1136
Q3U214.769	0.581303	0.239427	0.199664	0.213825	0.203375
Q3U2I3.863	0.440769	0.20823	0.189603	0.270643	0.244957
Q3U3E2.268	0.980708	0.746722	0.489945	0.3449	0.38498
Q3U5C7.684	0.732999	0.213178	0.215274	0.180839	0.197705
Q3U5C8.212	1.12509	0.617322	0.339658	0.436871	0.701768
Q3U5C8.234	4.97303	11.2616	14.9315	17.4553	13.6159
Q3U6K5.424	1.0493	0.640313	1.7678	1.2307	1.5785
Q3U6K5.265	9.32562	3.3509	14.2305	9.55716	9.3
Q3U6K5.343	0.377764	0.210852	0.684217	0.522809	0.425668
Q3U7R1.807	0.551052	0.29784	0.68585	0.795856	0.755428
Q3U7R1.951	1.69361	1.19836	1.98621	2.19673	1.98374
Q3U8K7.630	0.98422	0.825172	2.34734	1.8158	1.48082
Q3U9G9.101	8.11471	11.9277	1.60195	0.879355	7.15844
Q3U9N9.263	0.51572	0.206666	0.224353	0.197587	0.194252
Q3UCQ1.24	2.73219	4.79161	5.7683	6.67433	4.11659
Q3UCQ1.389	0.195378	0.484944	1.37003	1.65151	1.38516
Q3UE17.495	0.825343	1.48183	2.04784	2.45048	1.60002
Q3UE31.304	0.327388	0.634444	0.181407	0.272597	0.478983
Q3UE31.268	0.244269	2.66009	4.66149	3.28235	1.74376
Q3UE37.339	0.556806	1.22843	2.36425	2.51444	1.70664
Q3UFK8.440	2.16375	2.47746	0.593023	0.74361	1.27832
Q3UFK8.21	8.46689	10.0865	4.27671	2.61156	7.87318
Q3UFK8.23	1.30616	3.18642	0.94151	0.670573	2.76823
Q3UFK8.24	10.6827	9.3626	1.65804	1.96717	5.26082
Q3UG20.1070	0.471635	0.683377	0.340396	0.41627	0.610871
Q3UG20.522	0.202273	0.653134	0.74592	0.743299	0.320505
Q3UGM2.359	0.186405	0.366112	0.544766	0.653796	0.627358
Q3UGY8.628	0.190966	0.235511	0.603316	0.734085	0.891681
Q3UH06.1452	1.18161	3.95195	3.49103	3.62685	2.80659
Q3UH06.1629	0.286041	0.925275	0.428085	0.477003	0.452253
Q3UH53.2079	0.505957	0.902416	1.52691	1.42018	1.19573
Q3UH60.256	0.920323	0.562744	0.308399	0.258102	0.254539
Q3UH60.202	0.700452	0.528659	0.285697	0.212713	0.163509
Q3UH60.99	2.83298	0.809193	1.72813	1.41935	2.3712
Q3UH68.207	1.72209	1.31503	2.56913	2.15525	1.66841
Q3UH68.297	4.37504	1.69673	1.9716	1.43587	2.92449
Q3UH68.233	29.8247	20.0683	40.3015	38.6815	36.1601
Q3UH68.751	31.2031	19.9145	10.3126	11.9672	19.4754
Q3UH68.757	14.8348	6.61676	1.16667	1.05391	3.87432
Q3UH68.493	24.3572	4.32942	2.57102	0.233047	0.200729
Q3UH68.192	5.9087	7.04215	6.00305	6.27883	5.3918
Q3UH68.471	25.0965	10.9182	14.4247	13.4943	15.7159
Q3UH68.177	1.76416	0.300216	0.302727	0.329428	0.360209
Q3UH68.973	37.3044	19.8762	17.2653	17.4947	24.3947
Q3UH68.561	2.23512	0.185608	0.757989	0.217006	0.415533
Q3UHC7.1108	0.706815	0.387439	0.783216	0.433337	0.488014
Q3UHC7.702	10.0714	6.54361	13.9234	7.91857	6.88534
Q3UHC7.1031	0.710049	0.14961	0.289098	0.183508	0.199704
Q3UHC7.950	0.407178	0.225974	0.137939	0.220205	0.219206
Q3UHC7.895	3.69587	1.32621	0.333244	0.206693	0.959836
Q3UHC7.747	3.97435	2.67837	0.85316	0.921827	2.06633
Q3UHC7.728	1.26973	0.800418	0.794031	0.58053	0.322707
Q3UHD6.49	0.475627	0.643033	0.894328	1.03676	0.782904
Q3UHE1.946	0.188453	0.589521	1.8363	2.13275	1.33625
Q3UHE1.109	0.3007	0.648194	0.183877	0.301271	0.316836
Q3UHE1.495	0.569748	0.973814	1.10428	1.79764	1.27325
Q3UHE1.504	0.3462	0.16112	0.608587	0.307437	0.286762
Q3UHH1.1132	1.85379	1.73149	0.646618	0.45054	1.14979
Q3UHH1.48	0.236248	0.509949	1.62889	2.38697	1.88837
Q3UHH1.53	0.230285	0.749499	1.77369	2.19482	2.01643
Q3UHJ0.21	2.44511	1.65422	1.45377	1.19281	1.87935
Q3UHJ0.635	4.3646	2.07694	0.86103	0.852128	1.08738
Q3UHJ0.621	5.06524	0.272342	2.41221	2.58787	0.257632
Q3UHK1.6	1.0612	0.671348	0.349488	0.278478	0.612166
Q3UHQ6.679	4.83762	7.47444	4.53004	5.47725	6.12122
Q3UHQ6.597	1.5196	0.604841	1.34159	2.10936	1.88218
Q3UHQ6.718	1.15023	0.827262	3.86502	0.954687	1.85229
Q3UHU5.614	0.232018	1.47712	1.79377	1.37958	2.02616
Q3UHU5.768	4.97876	2.86512	2.14997	1.39855	2.74096
Q3UHX2.60	0.367006	0.20741	0.820704	0.321761	0.349095
Q3UHX9.378	0.403987	0.697608	1.68392	1.85808	1.33263
Q3UIA2.625	1.99396	0.194004	0.138674	0.168858	0.164435
Q3UIJ9.435	5.48491	2.46332	6.70327	4.90864	4.77825
Q3UIJ9.261	0.893793	0.301503	0.585022	0.521939	1.1416
Q3UIJ9.18	0.915816	0.15203	0.498224	0.425339	0.34616
Q3UIL6.900	2.35186	1.29179	0.650059	0.465739	1.00865
Q3UIL6.904	1.61052	0.865023	0.526025	0.346298	0.854091
Q3UIL6.601	1.02513	0.308954	0.655888	0.608732	1.14855
Q3UIL6.553	0.726333	0.356934	0.447383	0.299463	0.40228
Q3UIR3.9	8.54895	16.3126	23.013	23.4637	20.774
Q3UJB9.884	10.9493	14.134	8.1398	8.33488	8.26364
Q3UJB9.849	0.34702	0.447633	0.111346	0.158571	0.156397
Q3UJB9.785	0.386748	0.212321	0.260339	0.123753	0.172489
Q3UJU9.212	6.70013	9.26159	13.5841	9.0626	13.5389
Q3UJU9.46	3.86432	3.31435	7.13025	6.38089	5.02549
Q3UJV1.332	0.411164	0.693169	1.21331	1.92379	0.654572
Q3UKC1.619	1.80032	2.31106	3.24121	2.82403	3.10888
Q3ULW8.167	0.214152	0.497381	0.299965	0.490781	0.520123
Q3UMF0.266	1.70752	0.215594	0.153057	0.165339	0.836903
Q3UMF0.794	3.31423	1.06078	0.422374	0.225993	0.496202
Q3UMF0.1215	8.63449	6.31094	0.614008	0.899353	3.71461
Q3UMF0.359	22.1656	9.33488	4.80172	5.14089	10.518
Q3UMF0.384	6.00397	4.91303	3.04404	2.69844	4.11247
Q3UMF0.896	19.0079	10.4485	1.55528	1.35435	4.76196
Q3UMT1.403	2.20337	0.560764	0.322728	0.158075	0.192797
Q3UMT1.647	2.64393	4.39802	6.40554	5.4864	4.56265
Q3UMT1.454	0.71086	0.623393	0.238167	0.233009	0.306496
Q3UMU9.620	2.92869	6.66312	7.03491	8.54944	7.54487
Q3UMU9.635	7.71516	11.349	15.0991	15.9135	13.9561
Q3UMU9.450	2.72155	2.07355	0.211853	0.287552	0.214173
Q3UMY5.144	1.26907	3.32116	1.69677	2.51482	2.18297
Q3UMY5.146	2.88611	5.68118	1.9646	2.96333	4.34759
Q3UP24.533	0.172402	0.25466	0.435013	0.278029	0.221598
Q3UPF5.269	1.16831	1.49233	0.260204	0.264317	0.5051
Q3UPF5.538	1.76702	0.629668	0.980539	0.670792	0.685445
Q3UPL0.531	7.20394	6.49429	12.0035	10.4664	8.14743
Q3UPL0.1173	1.09909	1.21299	2.13575	2.27108	1.67574
Q3UPL5.210	10.0477	4.93991	1.14542	1.15678	2.48181
Q3UPL5.217	4.44264	1.95545	0.351807	0.26799	0.367803
Q3UPL5.220	0.579917	0.2377	0.189212	0.14978	0.166018
Q3UQN2.681	0.671713	0.392585	1.36264	1.14841	0.812369
Q3UQN2.487	18.5435	3.29486	0.570013	0.616797	1.88096
Q3UQN2.467	6.66722	4.50223	1.84185	2.20353	3.0036
Q3UQN2.387	2.54609	0.181012	0.153721	0.142509	0.350209
Q3UQU0.565	0.541635	0.394536	0.629716	1.95114	0.159724
Q3UQU0.103	6.12158	7.09655	9.72759	10.5066	7.6866
Q3UQU0.587	2.07032	2.4391	0.313419	0.615001	1.21623
Q3UR85.294	0.29286	0.367574	0.347291	0.355568	0.175022
Q3URD3.235	0.561419	1.34161	1.95969	1.12596	1.83465
Q3USB7.78	2.76446	0.800336	0.38925	0.370765	0.470159
Q3USB7.96	2.2004	0.490423	0.176596	0.264872	0.189253
Q3USH5.831	3.76636	6.44777	3.91714	5.54842	3.38987
Q3USJ8.646	0.567173	1.18872	0.303165	0.243281	0.329153
Q3UTJ2.239	2.16566	1.15737	2.40727	1.7546	1.26951
Q3UTQ8.468	0.62153	0.162483	0.185743	0.208216	0.173771
Q3UTQ8.343	0.732398	0.144474	0.17085	0.157186	0.153812
Q3UU96.1532	1.76241	0.844656	0.264236	0.25292	0.834998
Q3UU96.1708	1.44984	0.988685	0.746968	0.522814	0.743031
Q3UUG6.482	9.2507	16.3112	17.8822	22.2315	17.2681
Q3UW53.755	14.032	14.1597	24.0417	20.735	18.0602
Q3UW53.601	88.4997	78.4917	43.2502	37.2129	43.2826
Q3UW53.595	3.84766	5.43079	5.24507	6.08473	4.58149
Q3UXZ9.1111	0.23425	0.338034	0.485741	0.671442	0.529439
Q3UYI5.572	0.266204	0.605146	0.231669	0.403666	0.240878
Q3UZ01.108	1.53885	1.78655	3.56299	4.67687	2.69103
Q3UZ39.302	0.927725	2.99146	0.351767	0.19551	0.775922
Q3UZ39.614	0.284622	0.656287	0.731186	1.12732	0.801638
Q3UZ39.547	1.55022	4.08805	2.09393	2.5324	2.48391
Q3UZA1.120	11.4901	15.7867	23.289	20.7797	15.1995
Q3UZA1.216	7.81573	10.5722	13.6963	15.0772	10.0268
Q3UZA1.179	10.3375	7.90595	12.3515	9.39647	6.0928
Q3UZA1.68	3.113	1.14333	1.55085	1.04613	1.64681
Q3V038.15	2.21433	3.66675	4.91625	5.46134	3.62747
Q3V0B4.1673	0.243442	0.658571	1.18286	1.05151	0.956917
Q3V1L4.511	0.737054	2.43038	0.700747	0.778638	1.33547
Q3V1V3.156	0.406662	0.998655	0.474256	0.608162	0.714502
Q3V3Q7.424	4.29217	3.27106	10.3709	9.34604	8.47527
Q3ZT31.274	0.617652	1.15329	0.585364	1.82704	0.932963
Q497V6.182	0.211704	0.340261	0.600942	0.880899	0.636018
Q4ACU6.1134	21.2619	7.5534	21.4525	14.3414	15.973
Q4ACU6.387	56.4596	10.1454	13.7458	8.2435	14.177
Q4ACU6.434	1.12783	0.629517	1.00509	1.3777	2.10915
Q4ACU6.436	0.380835	0.303579	0.741265	0.274411	0.108398
Q4ACU6.451	1.70036	0.327298	0.173535	0.244701	0.532148
Q4ACU6.1159	10.7952	0.94252	1.43301	1.27651	3.35034
Q4ACU6.1166	2.72161	0.472593	0.233136	0.256667	0.961155
Q4ACU6.995	1.24255	0.413431	0.291501	0.159592	0.554536
Q4ACU6.554	0.911128	0.2042	0.268489	0.178163	0.264147
Q4ACU6.1529	5.78855	2.32386	2.0588	1.68226	2.73451
Q4ACU6.366	0.898515	0.395558	0.378981	0.260799	0.434757
Q4ACU6.1539	5.3982	2.4336	2.61365	2.17351	2.26791
Q4ACU6.1420	5.52391	0.861059	2.76407	1.40354	1.55093
Q4ACU6.1577	31.7881	23.8186	15.562	11.0575	17.8295
Q4ACU6.1583	3.65929	2.27711	0.674245	0.540308	1.23615
Q4ACU6.375	37.8114	9.14453	10.2366	6.95814	10.7482
Q4ACU6.394	17.9162	8.85162	11.4692	8.01098	9.10336
Q4ACU6.1636	17.372	11.4543	9.98039	10.022	14.6336
Q4ACU6.1638	15.7533	11.4543	7.36297	9.85883	14.42
Q4ACU6.801	11.1054	4.57769	3.66932	2.62454	3.3409
Q4FK66.209	88.3253	127.502	169.199	197.856	152.741
Q4JIM5.72	0.256415	2.09101	0.179364	1.93607	2.7331
Q4KL35.246	1.80066	2.78318	3.07884	3.91305	4.68444
Q4KMM3.90	6.88084	3.98867	0.846735	0.954434	2.15016
Q4KMM3.201	0.793722	0.244748	0.240094	0.216087	0.132045
Q4KMM3.202	0.896788	0.324679	0.332305	0.375002	0.337059
Q4LDD4.210	0.958978	5.14164	4.15239	6.25758	5.05884
Q4QQM4.14	1.28722	2.74369	1.87318	1.70309	1.17707
Q4QRL3.656	0.19221	0.429706	0.3671	0.334921	0.493351
Q4VA53.1281	2.16786	7.14276	5.94611	5.29413	4.56434
Q4VA53.1166	2.89819	4.95988	2.45886	2.49834	2.30467
Q4VA53.1255	9.47893	10.8513	15.2193	11.1188	8.472
Q4VA53.1257	1.23418	0.909805	2.3451	0.630954	0.577281
Q4VAC9.1134	0.628461	0.241945	0.196488	0.242048	0.236771
Q4VAC9.762	0.428063	0.487278	0.240927	0.192675	0.357023
Q501J6.520	9.20236	2.90205	0.908904	1.21079	0.761762
Q501J7.264	0.73942	1.44624	0.655265	0.939753	0.691846
Q501J7.285	0.510399	1.36895	0.442032	0.669414	0.513356
Q505F5.430	2.39364	2.30846	0.79088	0.898161	1.39176
Q505F5.519	3.20025	3.50528	0.4669	0.22768	1.97432
Q52KE7.508	8.43436	11.5187	15.5304	15.8422	18.7623
Q52KE7.510	8.43436	11.5187	15.5304	15.8422	18.7623
Q52KE7.344	3.10431	5.12687	2.73808	3.42978	3.9971
Q52KF3.229	0.55986	1.02521	0.638143	0.652961	0.737977
Q52KI8.843	1.3792	0.599627	3.29658	2.43682	2.0306
Q52KI8.647	4.69378	7.87095	12.4946	15.4215	10.8206
Q52KI8.401	31.9236	18.813	51.1859	65.4105	50.902
Q52KI8.387	39.9844	52.9182	88.4595	90.0156	74.8331
Q52KI8.389	14.1861	22.1923	23.8447	27.8067	22.7987
Q52KI8.391	39.6654	52.9182	85.9114	87.0039	72.7071
Q52KI8.448	112.542	205.777	189.947	242.088	144.602
Q52KI8.522	0.785795	0.614616	5.2152	3.62522	2.8556
Q52KI8.528	0.724592	0.597132	5.2152	3.60709	2.8556
Q52KI8.572	45.6317	74.5433	86.0298	91.3043	65.4726
Q52KI8.574	44.6736	73.5842	78.821	85.3817	62.3043
Q52KI8.635	20.4852	26.8906	33.6422	40.9541	27.8723
Q52KI8.602	41.9384	61.7026	81.3814	111.076	60.1063
Q52KI8.655	12.2314	17.3527	27.8854	44.8303	26.7539
Q52KI8.657	20.0391	27.6109	47.3594	64.6513	38.2707
Q52KI8.789	0.880477	0.47947	0.505118	1.52932	1.12936
Q52KI8.795	1.22864	2.02867	5.92717	5.97882	4.10965
Q52KI8.624	27.4643	36.1585	44.6566	45.4683	61.6914
Q52KI8.626	26.4017	33.7196	40.4914	42.1488	58.6533
Q52KI8.207	0.162933	0.340676	1.68504	1.7393	1.00023
Q52KI8.209	0.765006	1.30005	5.62251	5.85893	3.82376
Q52KI8.211	0.765006	1.30005	5.97008	4.80148	3.84668
Q52KI8.429	14.678	18.992	63.7117	44.6428	43.2551
Q562E2.279	0.409794	1.44236	0.223831	0.544432	0.51002
Q562E2.282	0.383651	1.44236	0.203854	0.476635	0.384847
Q569Z6.238	4.07227	0.272642	0.434891	0.397181	0.149984
Q569Z6.243	118.517	140.798	159.81	175.583	144.28
Q569Z6.379	4.43533	5.39836	3.69225	3.87711	4.57667
Q569Z6.248	135.824	198.448	233.683	268.747	243.433
Q569Z6.669	4.48873	5.91175	13.1921	16.2463	11.1108
Q569Z6.315	1.27597	1.87411	4.18188	4.34478	2.14869
Q569Z6.264	12.8194	31.9805	23.5415	34.1287	28.8656
Q569Z6.268	0.153952	8.39552	6.31533	8.86436	4.82007
Q569Z6.619	1.24027	2.26345	1.19138	2.8099	2.71977
Q569Z6.621	1.73369	2.65283	2.19926	3.50229	3.3049
Q569Z6.51	0.895622	1.0787	4.46644	0.855154	4.11704
Q569Z6.53	1.88553	2.24069	11.0549	6.57181	7.92501
Q569Z6.403	2.69153	2.75243	3.93757	6.03471	4.59457
Q569Z6.405	2.69153	2.75243	3.93757	6.03471	4.59457
Q56A08.144	0.58116	0.161906	0.258977	0.266922	1.25696
Q56A10.626	1.86031	3.29258	1.7105	2.41169	0.693746
Q56A10.1452	1.71453	2.57112	1.11753	1.29695	1.59302
Q56A10.420	0.690399	1.19436	1.81399	1.60159	1.33981
Q56A10.1429	1.30057	0.847788	0.204205	0.322559	0.369947
Q570Y9.235	1.15456	2.93057	4.29264	5.86333	1.95275
Q58A65.705	0.172061	0.159727	0.248773	0.208402	0.436903
Q58A65.203	5.57785	1.10137	0.345417	0.401343	1.4367
Q58A65.813	0.269035	0.432312	1.08473	0.487279	0.333832
Q58A65.594	0.636459	0.381626	0.174157	0.156809	0.241777
Q58A65.733	23.4467	28.1331	39.9391	37.1877	33.2083
Q58A65.1188	0.447337	0.294577	0.18807	0.179605	0.230491
Q5BJ29.105	1.48636	0.460418	0.181938	0.20075	0.27652
Q5BLK4.645	4.34138	10.7367	12.8857	16.6309	13.1069
Q5BLK4.884	0.160605	0.195402	0.267304	0.221075	1.19301
Q5BLK4.891	0.300908	0.185438	0.289735	0.226398	1.20087
Q5DTJ9.924	2.21026	1.18578	2.4807	1.83277	1.07955
Q5DTM8.525	1.35844	5.13047	5.48513	8.48265	5.74996
Q5DTT3.1430	0.27812	0.783613	0.531169	0.939856	0.798946
Q5DTX6.693	1.78076	0.975344	1.68575	1.74153	1.69941
Q5DTX6.1027	2.9174	2.28302	0.302268	0.251448	0.585073
Q5DTX6.486	31.4117	19.7115	29.2019	24.9917	27.3049
Q5DTX6.1248	1.03002	1.32881	0.239672	0.302344	0.518018
Q5DTX6.768	0.529542	0.223124	0.164735	0.173766	0.148651
Q5DU09.196	0.740967	0.161409	0.292177	0.236782	0.208447
Q5DU09.203	0.591861	1.29834	0.429365	0.454592	0.349085
Q5DU09.57	1.09037	1.66543	0.534052	0.882137	0.811194
Q5DU25.1133	0.980649	0.255392	0.459327	0.403686	0.267538
Q5DU25.383	0.50975	0.408001	0.201317	0.198277	0.266469
Q5DU37.605	1.02253	1.78256	0.845757	1.87388	1.95556
Q5DU37.609	0.288389	0.628864	0.372334	0.597453	0.701828
Q5DU37.1732	0.578074	1.31007	1.0952	1.17115	1.03033
Q5DU37.1772	3.13188	3.96402	8.11319	6.7132	4.74864
Q5DU57.602	0.190735	0.3617	0.740313	0.45942	0.428464
Q5EBG6.16	3.72423	1.48741	1.2081	0.93476	1.37523
Q5F2E7.213	2.51565	3.11618	1.97171	1.64692	1.45109
Q5F2E7.231	0.816129	2.80538	0.609211	1.00876	1.90246
Q5F2E8.421	0.127314	1.06623	0.238284	0.210801	0.223276
Q5F2E8.445	1.64897	0.440891	0.22805	0.251964	0.396213
Q5FW53.39	6.63814	1.75023	0.999665	3.08021	3.54506
Q5FW85.242	0.129509	0.129814	0.134888	0.268396	0.188221
Q5FWH6.33	5.24661	2.0379	1.62925	1.3048	2.13196
Q5FWK3.47	1.31772	10.4103	2.52502	0.976269	4.14157
Q5FWK3.51	67.8517	94.3692	223.616	153.469	126.161
Q5HZG4.297	0.192912	0.622716	0.657245	0.518753	0.609366
Q5HZG4.183	1.87787	1.79683	3.01691	2.61065	2.67014
Q5HZI1.1185	1.16689	0.773682	2.00516	1.90892	1.20041
Q5HZI1.894	0.273386	0.444457	0.566424	0.574858	0.381415
Q5I012.608	0.370101	1.3415	1.7156	2.2281	1.21774
Q5I012.441	1.21025	4.11267	4.33916	5.26441	3.28548
Q5I012.887	2.66229	5.42036	6.81337	7.76183	5.66889
Q5NBX1.372	5.9427	3.67506	1.48679	1.69641	2.47617
Q5NBX1.515	1.59963	1.40784	2.89505	2.59367	2.25377
Q5NBX1.294	7.13894	5.07288	2.52716	2.19776	4.51519
Q5NBX1.260	0.662218	0.486541	0.163836	0.150368	0.299023
Q5NC32.413	9.76125	4.79238	16.2479	11.2881	10.5422
Q5NCR9.33	7.04183	9.76703	10.7437	13.2716	10.787
Q5PR68.172	0.965731	2.06499	2.56604	2.20264	2.1538
Q5RJH6.732	0.576079	0.763844	0.292155	0.328025	0.338797
Q5S006.935	4.34989	9.57663	7.20804	9.85699	9.20805
Q5SF07.164	0.352589	0.17453	0.372944	0.522495	1.00429
Q5SPW0.35	0.35643	0.547649	0.182652	0.129155	0.1834
Q5SPX1.175	0.126547	0.19906	0.293802	0.44189	0.359619
Q5SPX1.162	0.354388	0.372926	0.745528	0.858314	0.513334
Q5SS90.50	0.222185	1.58627	2.2264	2.02597	0.856597
Q5SSG4.674	0.253189	0.339068	0.953697	0.655875	0.604151
Q5SSH7.1464	3.80554	4.00382	0.312513	0.429217	1.49433
Q5SSZ5.894	2.6062	0.75056	0.425603	0.558372	1.0422
Q5SSZ5.648	1.40921	0.306435	0.206753	0.191133	0.280089
Q5SSZ5.769	1.76777	0.888128	0.573725	0.553965	0.73082
Q5SSZ5.571	1.67511	0.297743	0.143756	0.196081	0.277566
Q5SSZ5.946	3.58886	1.90171	3.04608	1.80912	0.568985
Q5SSZ5.868	1.31061	0.593954	0.319496	0.265678	0.556833
Q5SU73.146	1.56006	3.12091	2.84824	2.74975	2.83498
Q5SU73.171	1.11222	3.41278	4.09522	3.81089	3.8167
Q5SUA5.544	0.179202	0.173122	0.342085	0.466376	0.413395
Q5SUA5.99	0.217705	0.399916	0.462491	0.876093	0.531702
Q5SUF2.431	1.08987	1.4029	2.49587	2.30114	1.98274
Q5SV85.974	0.511843	0.903139	0.239215	0.173874	0.143094
Q5SV85.998	3.46331	6.37011	8.37718	7.04562	5.07077
Q5SV85.576	0.361884	0.667702	0.7862	0.807269	0.692256
Q5SVL6.26	0.14787	0.220124	0.279909	0.204457	0.461013
Q5SVQ0.166	0.37662	1.25379	1.61258	1.60298	1.25031
Q5SW75.487	1.2871	1.36575	0.797701	2.27236	2.1404
Q5SW75.461	2.90478	4.12886	4.647	5.9774	5.89565
Q5SWP3.1216	0.620745	0.345972	0.554238	0.62843	0.315156
Q5SWU9.25	1.08526	3.30667	2.24603	2.32324	1.72346
Q5SXY1.55	0.940461	0.413032	0.203207	0.128729	0.230083
Q5SXY1.914	3.16653	5.97537	1.17601	2.3794	1.87517
Q5U3K5.594	6.90417	12.6372	9.39076	8.11115	5.11117
Q5U3K5.483	8.15022	6.98729	11.4779	11.047	8.35419
Q5U3K5.502	1.51638	0.695173	0.438488	0.212024	0.182854
Q5U464.286	0.333073	2.3862	0.967787	1.67569	1.84077
Q5U4C3.821	3.31175	2.84404	1.19993	1.08695	1.8434
Q5U4C3.691	3.7507	8.66908	3.89973	2.53845	3.87491
Q5U5M8.61	2.158	2.64681	4.67814	4.01245	3.66776
Q5UAK0.376	2.4607	0.701988	4.00238	4.00327	3.05457
Q5UAK0.368	2.47547	1.46832	0.544756	0.494028	1.07189
Q5XG73.191	0.22221	0.188035	0.318069	0.358209	0.175445
Q5XJE5.278	0.203387	0.375297	1.53771	2.35522	1.17186
Q5XJE5.280	0.183361	0.640162	3.7648	4.87626	2.15428
Q5XJE5.615	0.172006	0.165562	0.714299	0.761676	0.506078
Q5XJE5.631	11.0042	20.5237	34.507	32.4073	23.5892
Q5XJE5.659	2.10214	3.26585	3.72242	4.03002	3.17957
Q5XJE5.247	0.220017	0.413854	2.16065	2.84971	1.10431
Q5XJE5.255	0.18483	0.332992	1.40878	1.69444	0.836302
Q5XJE5.301	0.124147	0.184876	0.325517	0.58403	0.223859
Q5XJV7.865	0.280995	0.20037	0.485217	0.200515	0.197688
Q5XPI3.675	2.85823	1.78668	0.830603	1.03466	1.50619
Q5Y5T5.523	0.645081	0.36309	0.169151	0.180295	0.363856
Q60520.941	0.251148	0.824313	1.93688	1.4971	1.18217
Q60520.1113	4.4201	3.07539	8.12866	6.14812	6.27625
Q60575.1487	0.942207	1.39112	2.68531	2.7714	1.91643
Q60591.136	0.320456	0.519799	0.15128	0.185989	0.326926
Q60592.1337	0.455872	0.186838	0.290099	0.254306	0.177937
Q60592.766	0.904156	1.20729	0.25394	0.419465	0.530713
Q60596.446	2.99876	3.05565	5.97296	6.22042	3.55549
Q60598.417	35.031	26.8547	64.2236	53.6955	30.6396
Q60598.418	33.4643	39.9043	59.548	35.2714	39.4583
Q60598.261	0.745851	0.3192	0.226574	0.158704	0.18666
Q60610.1407	0.182179	0.906304	0.257432	0.484438	0.227828
Q60664.443	1.80903	2.92642	3.21069	4.02023	3.02182
Q60664.450	2.43475	3.11211	5.00124	4.41626	4.14025
Q60668.190	1.14715	1.25352	1.86659	1.94874	1.57694
Q60707.360	16.7099	15.5342	13.1987	12.0118	9.16878
Q60707.704	14.1892	9.5793	3.00606	2.87714	4.39052
Q60707.709	14.1892	9.5793	18.3622	13.555	6.24603
Q60707.656	1.30016	0.769228	0.235619	0.203426	0.185336
Q60707.675	4.27659	3.48801	0.192894	0.577554	0.58683
Q60707.652	0.527148	0.420642	0.171047	0.206048	0.208684
Q60710.49	0.769926	4.22477	4.9338	6.89403	4.34632
Q60720.246	0.277287	0.152796	0.367234	0.592523	0.29261
Q60722.371	0.355982	0.598585	0.280286	0.206868	0.228356
Q60750.911	0.875399	0.755906	1.51989	1.03706	0.899813
Q60760.96	0.436945	0.74114	0.177867	0.211579	0.653005
Q60767.1704	0.263152	0.308424	0.449589	0.624831	0.407998
Q60780.108	0.588121	1.71421	1.27428	1.51228	2.12119
Q60843.247	0.680399	0.306513	0.222288	0.269402	0.317683
Q60843.175	0.745001	0.237677	0.207884	0.20203	0.223203
Q60875.931	8.4445	6.89947	5.04531	4.26966	5.91808
Q60875.646	10.3568	12.6915	17.3144	14.7664	13.8682
Q60875.940	4.89043	5.10718	11.2469	9.93247	5.47719
Q60875.959	7.19039	5.58805	3.72915	3.96274	3.51465
Q60875.151	0.682915	0.278317	0.272257	0.240274	0.180236
Q60902.241	2.43994	0.860124	0.547595	0.558089	0.856432
Q60929.485	4.57219	3.38525	1.14375	1.30743	1.24128
Q60929.406	6.47683	4.66083	2.67332	2.37714	2.3324
Q60930.116	0.19474	0.222777	0.340687	0.32402	0.364362
Q60949.700	1.93558	1.05806	0.992882	1.08932	0.848032
Q60949.660	1.84355	1.0336	0.83355	0.779077	0.761372
Q60949.497	0.205753	0.167185	0.134701	0.0616086	0.142993
Q60949.621	1.28511	0.812296	0.387767	0.336019	0.312274
Q60953.609	0.478233	0.172304	0.182615	0.171334	0.278372
Q60953.528	17.8231	34.7786	39.3213	49.9093	40.6711
Q60953.536	0.334943	0.325192	0.568519	0.813265	0.529654
Q60953.557	0.531029	1.35817	0.835978	1.09876	1.58001
Q60953.404	2.46478	6.2691	6.87616	9.93786	7.26046
Q60953.515	24.3206	44.8054	53.171	55.9524	38.8588
Q60974.1481	4.29554	3.02425	1.43578	1.25362	1.47976
Q60974.779	2.57968	4.57748	4.75704	5.58246	4.32753
Q60974.2198	2.16632	2.30654	0.78023	1.10665	1.23712
Q60974.2350	0.354991	1.04203	0.233223	0.448387	0.502371
Q60980.100	1.14454	2.49636	0.765437	0.266854	1.42139
Q60980.249	2.44587	3.59027	1.54069	1.80404	2.4382
Q60996.497	1.36347	1.40895	0.139366	0.166188	0.389197
Q61029.167	4.09802	1.82488	17.0212	8.8334	14.5018
Q61029.384	2.09545	0.708355	0.425326	0.544185	0.268482
Q61029.183	34.8274	30.2891	53.1552	47.0527	38.1038
Q61037.1412	5.62791	6.83314	9.10884	11.0428	8.81089
Q61037.981	1.00722	0.638297	0.323107	0.395999	0.548939
Q61043.269	0.749855	0.548063	0.159859	0.13622	0.229518
Q61043.1189	0.227446	0.265543	0.562152	0.700083	0.442999
Q61070.56	20.8431	32.7022	53.6392	66.9838	42.0808
Q61074.524	1.40311	4.91974	3.38853	3.16371	3.34753
Q61080.334	11.1743	4.30513	7.25982	3.8382	3.77548
Q61083.153	3.76402	1.92992	0.225492	0.250003	0.787217
Q61084.166	2.78042	1.1817	0.320041	0.257928	0.593317
Q61089.656	0.803956	0.608318	1.72573	1.63075	1.34684
Q61090.566	0.365134	1.48454	2.13638	1.82412	1.32677
Q61097.320	0.999318	0.633839	0.250874	0.274414	0.600746
Q61097.392	3.11632	1.53342	1.5249	2.14461	1.99461
Q61103.142	13.4074	13.2419	6.15645	8.43708	10.0371
Q61136.437	4.20998	3.7579	8.19984	7.02548	5.56918
Q61136.354	5.81309	19.4892	24.8931	32.2203	28.8319
Q61136.356	5.85127	19.4892	24.8465	32.2203	28.8319
Q61136.580	0.167488	0.140014	1.61052	2.14613	0.962173
Q61140.643	4.22494	4.8315	7.38859	6.94517	6.26606
Q61140.432	1.22219	1.98251	2.44625	3.35132	2.12333
Q61142.199	0.368617	0.67817	1.7676	1.38122	1.50534
Q61144.52	0.789583	4.19377	4.20064	4.88145	5.703
Q61146.300	2.04152	1.17701	3.98183	2.92669	2.84302
Q61146.311	5.43531	1.52873	3.78081	2.62008	2.7596
Q61146.40	1.00644	0.305665	0.604522	0.533957	0.91143
Q61146.45	1.00644	0.305665	0.613653	0.533957	0.91143
Q61146.338	1.7321	0.699546	0.324899	0.182168	0.199175
Q61146.319	3.38685	2.09187	1.17728	0.924468	1.57471
Q61146.368	8.70443	3.59804	7.57664	5.14773	5.06918
Q61146.369	4.8435	1.99475	3.57931	1.84763	2.61784
Q61151.32	0.903946	0.119739	0.210585	0.194691	0.298642
Q61160.191	2.54643	3.79115	4.00593	4.99713	4.86057
Q61165.606	2.44114	0.518195	0.260806	0.163006	0.885982
Q61165.609	5.23268	0.914044	0.210594	0.210404	1.95309
Q61165.697	72.0996	71.6618	18.1499	0.252371	0.223028
Q61166.155	1.10119	0.223184	0.150196	0.241746	0.320705
Q61179.393	0.37324	0.748973	0.259268	0.294067	0.39464
Q61191.6	1.14427	1.26629	1.84367	2.13742	1.86216
Q61191.2029	0.54213	0.602536	0.951282	1.33136	0.781799
Q61191.666	1.48085	1.09337	0.52806	0.634333	0.637054
Q61193.619	8.65107	5.50496	1.88053	1.13488	3.74927
Q61194.330	0.773886	0.44159	0.500936	0.276705	0.258524
Q61233.257	13.0177	25.9093	44.471	49.6698	32.82
Q61233.5	14.8289	20.1665	23.2562	23.59	38.0397
Q61235.90	120.317	79.2586	257.541	197.613	185.312
Q61235.373	3.74858	0.152339	1.05451	1.18555	0.220718
Q61271.168	0.528735	0.426475	0.817989	0.755161	0.630836
Q61288.154	4.69389	1.85593	4.37109	3.49835	4.34373
Q61288.219	1.46856	0.597491	1.89175	1.22381	1.33462
Q61315.1359	0.183756	2.35351	0.960718	0.865083	1.26602
Q61315.742	0.167497	0.428593	0.318823	0.383484	0.372692
Q61315.2449	2.73716	2.35954	1.2151	1.13789	1.25497
Q61315.2473	2.03994	2.5587	4.64073	4.28456	2.11089
Q61382.426	0.868922	1.37261	1.70521	1.70374	1.35483
Q61391.4	23.2664	10.0386	26.7428	20.1881	14.5564
Q61391.6	11.829	7.30283	6.87995	6.03275	6.87823
Q61410.431	0.744745	0.209941	0.659609	0.377216	0.395368
Q61410.110	14.9885	4.3257	9.05586	3.09092	3.32035
Q61425.13	2.26919	1.06366	0.347985	0.201578	1.12954
Q61462.168	5.1137	47.4631	21.5153	43.1588	37.2768
Q61464.1099	1.54525	1.92729	0.844816	0.979369	1.56795
Q61469.273	6.74317	3.33309	3.11598	2.93192	4.53804
Q61473.339	1.55732	2.52389	0.432465	0.80809	0.523752
Q61508.556	0.893265	4.74064	2.41439	4.69441	4.36848
Q61526.684	1.26022	1.7473	2.51063	2.38874	2.27149
Q61542.218	0.268439	0.663746	1.03029	1.25128	1.32544
Q61542.222	0.15016	0.663746	1.03029	1.25128	1.32544
Q61554.2704	1.57714	23.7287	41.5805	39.1392	32.7806
Q61584.449	0.911892	1.02096	0.318229	0.37398	0.482185
Q61584.452	0.576786	0.667979	0.265706	0.232542	0.340598
Q61595.75	24.7205	28.05	30.0826	35.1315	33.3552
Q61599.144	0.40119	1.66585	1.79105	3.54002	4.01763
Q61624.665	0.581105	0.200091	0.194271	0.2791	0.270703
Q61655.84	0.964539	0.834383	1.4143	1.30147	1.54044
Q61687.1512	0.521192	1.95279	1.99676	2.24631	1.02727
Q61687.1223	7.00841	18.8601	13.6668	14.9781	18.5959
Q61687.1224	7.40275	19.8966	13.7023	18.0508	16.4977
Q61687.766	2.19162	5.00123	4.21564	3.95126	0.174778
Q61687.84	3.52511	6.25781	1.71198	2.43039	3.59984
Q61687.1053	1.34485	3.3599	2.47706	3.21118	2.69295
Q61687.1056	2.49503	5.32497	4.76382	6.37142	3.33159
Q61687.1335	19.2644	39.9965	42.8206	38.4732	32.8391
Q61687.1339	18.2881	36.2511	27.1032	22.8913	25.306
Q61687.801	1.10775	0.15893	0.314341	0.223471	0.182035
Q61687.1088	0.388323	0.867968	1.63543	1.36149	1.33039
Q61687.1979	1.23775	2.36409	5.05425	3.61136	3.8221
Q61687.92	13.5055	14.768	23.9298	21.7559	22.2148
Q61699.810	16.7944	8.08511	8.07787	7.16761	6.79487
Q61739.1050	0.314925	0.349889	0.6513	0.410648	0.424411
Q61771.681	0.269323	0.52985	0.603378	0.860554	0.590092
Q61818.1332	0.457862	0.412611	0.263502	0.260796	0.244871
Q61818.1116	0.618331	0.775385	2.11799	0.878466	0.430152
Q61823.457	10.7242	5.35952	5.87447	6.11672	4.89164
Q61823.313	0.899883	0.82637	0.248502	0.202594	0.200606
Q61838.644	1.77338	0.463357	0.408831	0.478679	0.363122
Q61846.521	0.177025	0.588492	0.260961	0.243521	0.289671
Q61851.402	5.40443	1.16365	2.0818	1.00283	0.236093
Q61879.1935	0.839687	0.423509	0.410965	0.336381	0.401997
Q61879.1956	39.9209	13.6906	33.826	36.2652	30.5291
Q61937.70	1.72026	5.64578	4.09453	6.70796	5.46098
Q61937.4	1.01266	1.90122	2.33641	2.73593	4.33062
Q61937.10	4.53783	6.68112	8.66265	11.7199	7.70607
Q61990.185	14.9098	23.0175	9.75116	14.6776	18.4969
Q61990.268	12.9761	16.7873	1.91396	3.9152	6.42772
Q62018.941	1.73387	4.00965	3.43392	5.6835	4.38076
Q62036.47	0.550377	0.111535	0.275268	0.209049	0.1929
Q62073.389	1.5398	1.84232	0.81673	0.831858	1.09949
Q62073.412	2.93799	3.34824	1.25744	1.6339	2.28418
Q62077.1263	1.21857	3.02322	0.194526	0.247303	0.622893
Q62093.208	1.24356	1.75349	5.98678	7.92221	4.41838
Q62093.220	0.380104	0.516316	1.7677	3.82943	1.70215
Q62093.189	0.915109	2.36983	8.16716	10.6182	4.98869
Q62093.191	2.88582	4.54847	24.0969	28.8208	15.3336
Q62093.187	0.527247	0.688925	4.54132	4.58635	1.79757
Q62093.101	0.887163	0.420203	0.334781	0.191782	0.233726
Q62101.744	3.79424	1.64487	3.02481	1.1732	1.97538
Q62101.206	2.88108	1.66994	1.29279	0.172445	0.199037
Q62101.255	0.89606	1.08755	0.518834	0.410203	0.679025
Q62101.403	6.15257	7.18914	5.09964	5.6779	6.1179
Q62108.295	1.29885	2.8115	2.70301	3.56854	3.42737
Q62120.523	1.92032	2.76498	3.83281	4.51648	4.55904
Q62130.461	4.83765	0.707841	0.591307	0.30386	0.487011
Q62130.646	4.95753	2.74018	0.754598	0.76572	2.935
Q62130.432	1.71763	0.133982	0.230715	0.14092	0.360527
Q62130.762	2.12782	1.55382	1.23631	0.451166	0.365069
Q62130.578	11.2039	5.47624	3.95694	3.66409	6.12075
Q62130.620	1.8618	1.20284	0.258811	0.211313	0.640469
Q62130.711	0.81784	0.262857	0.357446	0.321233	0.221422
Q62130.713	0.762492	0.13765	0.326477	0.396513	0.288988
Q62130.881	5.51742	0.797586	0.275136	0.243038	0.171879
Q62136.517	1.52974	0.235702	0.128826	0.195507	0.393778
Q62136.822	0.495334	0.230711	0.27151	0.233039	0.29822
Q62136.637	8.62925	6.78242	2.98637	3.67157	7.73105
Q62136.577	7.9601	3.95967	1.29817	1.38406	2.26914
Q62136.799	0.892702	0.505898	0.284214	0.305964	0.364164
Q62136.673	1.165	0.476698	0.21561	0.177689	0.276059
Q62136.658	1.74566	0.749423	0.128747	0.172632	0.240946
Q62151.376	5.42953	2.92637	8.52376	6.99899	6.88482
Q62167.594	1.49493	0.786122	0.301336	0.221464	0.63293
Q62167.90	1.42605	0.283125	0.197805	0.16952	0.502114
Q62170.345	2.15802	8.21751	9.11352	11.7243	10.8312
Q62179.804	0.604415	0.490794	0.18808	0.257019	0.785579
Q62188.522	182.293	232.589	326.335	337.427	242.094
Q62219.448	0.405382	0.702126	1.26742	1.05798	1.18785
Q62219.141	1.49405	0.195195	0.199435	0.23704	0.19122
Q62219.164	0.44857	0.13831	0.176552	0.252134	0.155315
Q62230.1677	0.187828	1.53836	2.78608	1.2998	0.810864
Q62245.1164	0.252999	0.377432	0.519619	0.464495	0.213866
Q62245.401	3.60438	4.76941	6.75869	6.0125	6.33508
Q62245.1196	0.577073	0.827041	1.18465	1.00812	0.730176
Q62261.2340	1.48584	0.722445	1.07245	1.23007	1.22629
Q62261.2168	167.233	114.478	269.332	229.195	191.01
Q62261.2137	29.8486	23.8186	51.3254	51.4406	46.2409
Q62261.2159	5.09688	2.53921	8.07907	9.11059	4.79204
Q62261.2160	133.672	107.818	250.052	226.644	98.7497
Q62261.2102	128.733	148.029	189.738	274.141	146.782
Q62261.2357	1.2596	0.161894	0.257766	0.206253	0.240367
Q62313.267	1.34203	2.1952	2.90196	3.79938	2.71813
Q62313.210	5.10029	8.12034	11.4358	12.2239	10.0316
[truncated: 3,053 more rows]
