# Supplementary material for: Gefitinib and fostamatinib target EGFR and SYK to attenuate silicosis: a multi-omics study with drug exploration
Source: Signal Transduct Target Ther. 2022 May 13;7:157. doi: 10.1038/s41392-022-00959-3 (PMC9098425; doi:10.1038/s41392-022-00959-3)
Supplement: Supplementary file 5 — Supplementary table S4 [file 41392_2022_959_MOESM5_ESM.xlsx]

## Sheet: Sheet1
Table S4. Features in consistently up-regulated clusters in three-omic dataset.
Transcriptome	Proteome	Phosphoproteome
Igsf5	Ccdc120	Cul4b
Fgf23	Bclaf3	Arfgef2
Btbd17	Fam166b	Med14
Slfn4	Cntrl	Gm12695
Adora3	Fmnl2	Med12
Hip1r	Slc43a3	Ckap5
Ccl3	Arid4b	Virma
Slc13a2	Exoc6b	Card9
Mxd1	Dlgap4	Man1b1
Dpp9	Cad	Pnpla7
Tcirg1	Gnai1	Pnisr
Ltbp2	Xpnpep3	Dcaf10
Lcp2	Ptprz1	Ubr4
Il17ra	Obsl1	Fmnl2
Relb	Ccdc6	Skt
Bax	Ccdc78	Ppig
Il7r	Ice1	Kalrn
Col5a3	Kif23	Uhrf1bp1l
Hdac9	Rabl2	Ralgapa2
Fxyd4	Tpr	Phf11
Cd44	Farp1	Prr29
Ndrg1	Zbtb11	Nhsl2
Hmox1	Capn2	Usp24
Fcer2a	Arg2	Cad
Mmp8	Matn2	Apba1
Ggt1	Eef2k	Osbpl8
Adamts4	Diaph1	Tmf1
Mvd	Sdcbp	Zbed6
Itih3	Lfng	Bin2
Itih1	Hdac1	Mki67
B4galnt1	Emg1	Ift140
Ctnnb1	Dhx15	Setd1a
Relt	Stag2	Chd2
Met	Anxa3	Ankrd11
Syn2	Ppfibp2	Setd2
Apobec3	Chil3	Ythdc1
Fxyd5	Api5	Zc3h13
Nuak2	Slc1a4	Numa1
Mcoln2	Tfpi	Sec16a
Ehf	Zmat3	Ank3
St3gal1	Cldn5	Bin1
Klra17	Rnf13	Map3k4
Csf1	Septin7	Tcof1
Cd83	Ninj1	Sdcbp
Awat1	Mmp8	Ltbp2
Arnt2	Itgb5	Terf2
Nfe2l2	Stx7	Bhlhe40
H2-M3	Dtnb	Abcc1
Lonrf3	Wdr1	Clk2
Pdcd1lg2	Ikbkb	Clk3
Slpi	Ppt1	Pnn
Stac2	Sap30	Ppfibp2
Pgs1	Clpp	Rem1
Mmp9	Birc6	Ap3d1
B4galt5	Tom1	Atp10a
Cyth4	Apaf1	Slk
Vmp1	Pias1	Impact
Abi3	Actn3	Ess2
Adora2b	Itm2b	Pigr
Ccl4	Fhit	Ikbkb
Ccl9	mt-Co3	Nsd1
Arid3a	Jchain	Dnmt3a
Lyst	Igk-V19-17	Aff1
Tnfaip3	Gm5571	Comt
Apaf1	Gm10881	Pias1
Arg1	Ighv1-61	Sh3pxd2a
Vnn3	Ighv1-72	Casp8
Ddx21	Igh-VJ558	H2-D1
Unc5b	Igkc	H2-K1
Nav3	Iglc2	Kit
Txnrd1	Igh-3	Ptprc
Tnip1	B2m	Aprt
Upp1	H2-D1	Pgk1
Myo1g	H2-K1	Junb
Xbp1	Anxa2	Ace
Slc26a4	Rrm1	Slc3a2
Rhbdf2	Hck	Hsp90ab1
Nos2	Alpl	Myh3
Pik3r5	Fth1	Fgr
Nfkbia	Sod2	Map1b
Mbip	Psmg4	Ifngr1
Arg2	Anxa1	Cd44
Susd6	Bcl2	Rps6ka3
Tc2n	Ctsb	Lsp1
Traf3	Prf1	Vim
Tnfaip2	Lpl	Clk1
Gpr132	Plat	Cbx3
Tfap2a	Mpo	Mov10
Sema4d	Lcn2	Cat
Mctp1	Fgl2	Nfkb1
Hmgcr	Msh3	Fcgr1
Scamp1	Atp1b2	Fli1
Parp8	Psmd3	S100a8
Cdhr1	Rplp0	Prkcd
Plau	B4galt1	Ahsg
Prkcd	Atp6v0a2	Nktr
Amer2	Spi1	C5ar1
Lrrc63	Slc2a1	Akt1
Lcp1	Ighv3-6	Kif1a
Tnfsf11	Bsg	Kif4
Olfm4	Lsp1	Rab6a
Tnfrsf10b	C2	P2ry2
Slc39a14	Abcb1a	Rfc1
Bmp1	Pnp	Ptpn1
Dok2	Capg	Ptpn12
Acod1	Timp2	Rpl12
Osmr	Ezr	Traf1
Fyb	Csf2rb	Tjp1
Fbxo4	S100a8	Kdm5c
Tgm1	Gna13	Cd86
Rai14	Ccl6	Foxk1
Dcstamp	Il1r2	Septin1
Lrp12	Ctsg	Cct8
Has2	Max	Vps4b
Enpp2	Nap1l1	Pla2g4a
Litaf	Bri3	Fosl2
Ciita	Kif2a	Syk
Il1rap	Mmp3	Lmna
Mefv	Ptpn6	Cbr1
Mroh1	Vcam1	Nr2c2
Ly6c2	Vtn	Cenpc
Morc1	Alox5ap	Ccr1
Cd200r1	F2r	Ccr5
Serpind1	Rbpj	Usp10
Abcc5	S100a9	Slc16a1
Btg3	Wars1	Dnajc2
D16Ertd472e	Kif1a	Msh6
Samsn1	Stfa1	Rad23a
Epb42	Sftpa1	Sh3bp1
Clec4n	Ap1m1	Kmt2a
Mmp25	Fbln2	Rab8a
Pla2g7	Col18a1	Cdh11
Nfkbie	Tkt	Ackr3
Pim1	Cd82	Samsn1
Clip4	Stat3	Slc16a3
Cyp1b1	Dpagt1	Nadk
C3	Itgav	Rasa2
Myo1f	Akr1b8	Paxbp1
Tnf	Gpx3	Ripk2
Sec11c	Nsf	Wdhd1
Pmaip1	Vps4b	Actb
Ptpn2	Capzb	Snrpf
Lipn	Ptx3	Kcnab2
Jak2	Bmp5	Rpl18a
Htr7	Slc11a2	Rab1b
Il33	Hnrnpa1	Ywhaz
Fermt3	Ctsh	Crnkl1
Dntt	Gng4	Csnk2b
Msr1	Camp	Ranbp9
Gk	Ccr1	Map4k1
Bhlhe22	Dynlt1	Itpr3
Slc16a3	Stat6	Pdlim4
Sectm1a	Rab2a	Usp9x
Cd63	Dnajc2	Tp53bp1
Cd163l1	Rad23a	Evl
Adam8	Faf1	Slc9a3r1
Ifitm1	Adk	Sparcl1
Cpeb1	Dynlt3	Irf3
Il6	Usp5	Ctps1
Fam20c	Idi1	Ikzf2
Hk3	Cpne2	Wnk1
Msc	Fermt1	Srsf3
Nrp2	Eif5	Mcm2
Cps1	Nploc4	Etv6
Icos	Eif4a1	Arhgap5
Slc9a4	Rab5b	Lyst
Il18rap	Fgf1	Lilrb3
Stat1	Actr1a	Rgs14
Ccl20	Sumo2	Smarcc1
Wnt10a	Ppp1cb	Pstpip1
Fn1	Rps15a	Dab2
Gpr35	Snrpd1	Gnpat
Pdcd1	Ran	Uba1
Mlph	Hspa8	Nucb1
Lrrfip1	Thra	Runx1
Tnfrsf11a	Atp6v0c	Eif2ak2
Rgs1	Ywhaz	Smarcad1
Ptprc	Ppp3ca	Gch1
Pfkfb2	Ppp2ca	Mex3c
Fcamr	Prkacb	Zbbx
Stx6	Ywhaq	Rbm15
Rgs16	Ranbp9	Relch
Ncf2	Tead3	Fam83h
Kif26b	Cux1	Traf3ip1
Prrx1	Ldb1	Cdk12
Fcgr2b	Urod	Malt1
Nek6	Cct2	Pi4k2a
Apbb1ip	Cct3	Arhgap45
Ralgds	Tgfbi	Eepd1
Psd4	Eloc	Aarsd1
Il1rn	Ccl21a	Srsf6
Dhrs9	Myo7a	Mphosph8
Itgav	Polr2c	Nol9
Cd82	Cxadr	Tfpt
Syt13	Stx2	Dennd1b
Smox	Cebpd	Arhgef16
Il1b	Gabpa	Kmt2e
Cpxm1	G6pdx	Nek10
Rrbp1	Adcy6	Arfgef3
Tpd52	Ckb	Rreb1
Ptpn1	Nf1	Pitpnm3
Car13	Mpg	Mtcl1
Procr	Sox13	Dtx3l
Ocstamp	Fmn1	Tax1bp1
Pld1	Adam8	Parp3
Slc7a11	Gch1	Hdgfl2
Dclk1	Scgb1a1	Slmap
Stxbp3	Clu	Tbc1d24
Dennd2d	Anxa7	Niban1
Alpk1	Rbp2	Lrrfip1
Dkk2	Ssrp1	Snx25
Sema4a	Rasl12	Shank3
Ctsk	Slc7a1	Abl2
Snx27	Cep126	Magix
Nfkb1	Mocos	Arap1
Col24a1	Fat4	Ccdc88b
Gem	Hsdl2	Pds5b
Tnfsf8	Pilrb2	Ccnl1
Tnc	Osbp	Srrm1
Ugcg	Tmem120b	Thrap3
Atp8b5	Stk11ip	Spag9
Spaar	Arhgap45	Tut7
Glipr2	Entpd7	Rnf20
Artn	Rogdi	Tasor2
Tnfrsf1b	Pde12	Zfyve26
Lrp8	Ankmy2	Taf3
Ctps	Psmd1	Slc38a10
Hivep3	Dhps	Nsrp1
Mfsd2a	Ogfod1	Cep112
Plk3	Tmem35b	Lrrk2
Ptpn12	Mast3	Igf2bp2
Azin2	Nudt18	Ccdc157
Rnf19b	Mmp25	Coil
Fgr	Gpatch11	Myo1g
Smpdl3b	Lrrc58	Synrg
Tnfrsf9	Armc7	Rap1gap2
Tnfrsf4	Cryzl2	Kat7
Sorcs2	Elane	Ssh2
Fosl2	Tbc1d24	Asap3
Sel1l3	Itgb2l	Leo1
Cxcl5	Vwa3a	Irag2
Areg	Niban1	Samhd1
Cxcl3	Marveld2	Gas7
Cxcl1	Olfm4	Vdac2
P2rx4	Ankrd42	Pml
Mfsd7a	Olfml2b	Ncor1
Ccr9	Cibar2	Fzd7
Tfec	Mthfd1l	Prpf4b
Wdr95	Syne3	Psen2
Akr1b8	Chsy3	Fadd
Tmem176b	Tasor2	Lcp1
Aoc1	Slc30a9	Apc
Clec5a	B3gnt3	Cyba
Chl1	Odf3b	Ecm1
Slc6a6	Nsrp1	Stard3
Bhlhe40	Mctp2	Fbn1
Edem1	Smg7	Ktn1
Slc6a12	Rabl6	Arhgdib
Gdf3	Scin	Atrx
Tmcc1	Clpb	Kif3b
Clec4e	Hnrnpd	Npm1
Clec4d	Ctf1	Ctr9
Klra2	Tnfaip3	Dlg4
Etv6	Orc2	Jak2
Bhlhe41	Stip1	Selplg
Chrna7	Pla2g7	Tgfb1i1
Tmc5	Rbbp4	Sos1
Xylt1	Cybb	Snrnp70
Nucb2	Prtn3	Speg
Pik3c2a	Sdf4	Ndrg1
Mvp	Cln3	Spen
Itgam	Tsg101	Sqstm1
Trim30a	Sntb2	Ifit3
Gp2	Bcap29	Tusc1
Atp11a	Pde1a	Fnip1
F10	Dll1	Mars1
Proz	Erbb3	Mysm1
Tnfsf13b	Ewsr1	Jmjd1c
Rab20	Fbn1	Fgd6
Ptpn7	Itih2	N4bp1
Gsr	Itih3	Rftn1
N4bp1	Lag3	Cgnl1
Has3	Ogn	Pram1
Panx1	Postn	Nop58
Birc3	Srsf2	U2surp
Plet1	Jak3	Sec23ip
Hyou1	Sema4a	Pabir2
Ilf3	Tsn	Zc3h11a
Gclc	Supt6h	Eif4g1
Adamts7	Ndufa4	Rbm26
Mapkapk3	Ndrg1	Ppp4r3a
Malt1	Fkbp3	Ints1
Nlrp3	Nup62	Smchd1
Ccdc88a	Aebp1	Arhgef18
Lama1	Bst1	Ahdc1
Srxn1	Mea1	Dennd5a
P2ry2	Fkbp5	Txlna
Ankrd54	Wapl	Znf513
Gas7	Swap70	Smarcc2
Lpcat2	Pram1	Dync1li2
Lpp	Edrf1	Nup98
Fndc3a	Btbd11	Gmip
Asprv1	Tsga10	Camk2d
Casp4	Ptpdc1	Nfrkb
Piwil2	Ube2j2	Enkur
St18	Rbfa	Ranbp10
Vav1	Frmd5	Tiam2
Tspoap1	Alg8	Tex2
Cpne2	Shb	Zc3h4
Ssu2	Smarcc2	Larp1
Gbp8	Srsf1	Usp34
Gbx2	Rrm2b	Jade2
Ssh3	Sort1	Nup188
Dbn1	Rif1	Ssh1
Dio1	Znf474	Stambpl1
Ccdc122	Nup188	Brd2
Cpne7	Syne1	Sbno2
Tjp3	Fblim1	Mycbp2
Igsf6	Slc39a14	Actn1
Baz1a	Ppp2r1a	Nexn
Shc4	Mvb12a	Prrc2a
Mitf	Rtn4rl2	Scaf4
Ror1	Uhrf2	Supt20h
Gnptab	Wdr91	Atf7ip
Ccl12	Spag7	Kansl1
Ccl7	Eml2	Gramd1b
Ccl2	Spaca9	R3hdm2
Stab2	Actn1	Clasp1
Cdcp1	Ahcyl1	Clec16a
Gc	Adal	Zfyve16
Lrfn5	Ripor2	Suz12
Sbno2	Wnk4	Scrib
Tnfsf9	Mogs	Usp8
Plekhs1	Sdad1	Nup214
AI182371	Ints8	Slc20a2
Cerk	Spata7	Galnt7
H2-Q4	Gstm7	Trim56
Slc2a6	Hydin	Akna
Tbc1d24	Serpina3f	Ppp1r10
Btg1	Flnb	Flnb
Micall2	Pip4k2b	Atg2b
Noxa1	Bbs9	Afap1
Slc6a20a	Klhl42	Zc3hc1
Nfkbid	Stk17b	Mast4
Rab8b	Tet3	Rnf214
Asap3	Coq4	Ttc7a
Inhbb	Zadh2	Htatsf1
Lrg1	Mospd3	Slco4c1
Psd	Epb41l5	Fam53b
Galnt6	Ostm1	Gemin8
Tap1	Timm29	Nrdc
Icam1	Thnsl1	Psmf1
Best1	Atl1	Cep128
Cep85	Qpctl	Mia3
Arid5a	Clic6	Snip1
Azin1	Slu7	Tdp1
Gch1	Ercc6l	Nup93
Nme1	Cep128	Sun2
Tnfrsf23	Comtd1	Gcfc2
Slc25a43	Cyp20a1	Hirip3
Ddhd1	Unk	Arid5b
Ptger2	Eea1	Emsy
Mat1a	Srsf7	Gga3
D630003M21Rik	Cnksr3	Ckap4
Aim2	Cdadc1	Fra10ac1
Egr2	Sumf2	Dmxl2
Fgd3	Gpr180	Elmo1
Slc9b2	Hus1	Ppp1r18
Dnajc22	Tmem209	Srrm2
Socs1	Rmdn2	Flna
Nod1	ODAD3	Sp110
Camk4	Csnk1g1	Plekhs1
Chpf2	Enpp4	Tmem87a
Itln1	Rccd1	Fam53c
Snx10	Exosc6	Tbc1d17
C1s1	Pamr1	Parp12
Ascc3	Ldah	Dock10
Slco4a1	Snx17	Anapc2
Tlr4	Rspry1	Map1s
Ak5	Ganc	Camkk2
Runx2	Rdh12	Arhgap12
Orm1	Fsd1l	Trim47
Metrnl	Srek1	Agps
Lgi2	Ccser1	Iws1
Fndc3b	Trim47	Vash1
Rftn1	Slc25a16	Suco
Sectm1b	Tmx4	Dock2
Mreg	Cog5	Brat1
Cyp7b1	Lnpep	Tmem154
Foxp3	Thop1	Fam126b
Atp8b1	Hgh1	Rbm4b
Myo9a	Guf1	Tmem163
Coro7	Ccdc187	Rab44
Ncoa7	Rtkn	Pi4k2b
Orai2	Ccdc134	Synpo
Fbxl5	Pi4k2b	Pabpn1
Spsb1	Naprt	Vcpip1
Gsap	Ufl1	Trmt6
Pik3cd	Dynlt4	Clasrp
Zc3h12d	Lamtor4	Dmrta1
Dtx4	C1sb	Tbc1d14
Saa3	C1ra	Tshz3
Gpr176	Mturn	Sugp1
Arntl2	Septin8	Ccar1
Gbp7	Zc3h3	Sltm
Klhdc4	Noxa1	Arel1
Olfr56	Crocc	Vps50
Il7	Cmtm4	Dis3l2
Sec1	Bmper	Kat14
Slc26a10	Thtpa	Plcg2
Apobec1	Eif3b	Trpm6
Aicda	Amdhd2	Slc26a6
Rimklb	Tmem41b	Cmtm4
Chil3	Galnt18	Ago2
Zmynd15	Scmh1	Bclaf1
Atp1a3	Gulp1	Tbc1d23
Pklr	Ints10	Cc2d1a
Cftr	Gpat4	Lrrc25
Inhba	Bbs7	Mtmr3
Bdkrb1	Acap1	Ints10
Trem3	Ppp4r1	Brd3
Slc16a6	Ccm2	Trappc12
Myo3b	Trpt1	Slc38a1
Lyn	Vrk3	Champ1
Cilp	Optn	Sash3
Ccr8	Retnlg	Plcl2
Slc26a9	C1qtnf5	Vrk3
Ikbke	Emilin2	Arhgef6
Reln	Rptor	Wdr33
Radx	Mcfd2	Gtf2f2
Dmtf1	Hibch	Znf768
Zc3h12a	Fam161a	Apeh
Ptgir	Tspan14	Niban2
Sptssb	Aimp2	Brd8
Mmp3	Hnrnpl	Mcmbp
B430306N03Rik	Tm2d2	Luzp1
A530064D06Rik	Ccdc137	Sh3kbp1
Fmn1	Vps37c	Apbb1ip
Il1f9	Klhl36	Ifih1
Tnip3	Dync1li1	Pik3r4
Mab21l3	Klhl25	Phip
Lacc1	Cd177	Ccar2
Tnfaip8l1	Plcd1	Srsf4
E230025N22Rik	Cdk8	Rpa1
Hs6st1	Hexim1	Rbm39
Lhfpl2	Il36g	Wdr13
Sowahb	Slc30a5	Snx9
Tnfrsf26	Mypop	Rnh1
Basp1	Nfam1	Spns2
Gvin1	Exosc2	Ncoa5
Tifa	Cd207	Slc15a4
Zfp787	Spon1	Golm1
Pla2g4f	Mul1	Wrnip1
Rnf31	Ncln	Arrb2
Neurl3	Cd99	D6Wsu163e
A2ml1	Evi2b	Adgra2
Cldn2	Myh9	Smarca5
Cstad	Alg9	Als2
Tgif1	Itgbl1	Lrch4
Dmbt1	Paip1	Bcl7b
Rnf150	Pdcd10	Tor1aip1
Cd300lf	Rbm4b	Itprid2
Ccdc88b	Dnah5	Stard13
Marcksl1	Mark1	Camk2g
Rnf149	Imp4	Wac
Msx1	Ciapin1	Slc12a6
Cxcr1	Abca7	Tram2
Cxcr6	Apof	Esam
Gm6377	Slc44a4	Trps1
Gm12185	Slc39a8	Nans
Arhgap30	Csde1	Psip1
C5ar1	Ubtd1	Gorasp2
Prokr1	Daglb	Pdxdc1
Ap5b1	Strbp	Med24
Mmp12	Erlin1	Rbm10
Vcpkmt	B4galt3	Lsr
Shisa3	Ttc1	Vmp1
Apol10b	Chil4	Cds2
Gpr171	Fdps	Mmtag2
Dscam	Hnrnpll	Gins4
Plekho2	Lrch4	Brap
Rtn4rl2	Cyrib	Gigyf1
Kcns2	Ddx27	Msh4
Creg2	Macrod1	Raf1
Cd14	Dars1	Lpxn
Olfr112	Pdk3	Znf318
Wfdc21	Gmppa	Trim11
Cd177	Nop2	Bap1
Cemip	Pycr1	Pgls
Tmem171	Sf3b5	Bzw1
Trim30b	Gtpbp3	Cotl1
Socs3	Rtn4ip1	Rer1
Mapk11	Cybrd1	Dph2
Tarm1	Ceacam2	Carhsp1
Dennd4a	Hnrnpab	Raver1
Defb40	Nans	Rpain
Defb37	Emilin1	Rgs19
Ceacam10	Vwa5a	Tbc1d15
Kcnn4	Mlf2	Rbm33
Sh3bp2	Eif2b1	Tomm34
Atrnl1	Gps1	Glipr2
Spink5	Eif2b2	Ssbp1
Nod2	Gnl2	Thumpd2
Tgoln1	PEDS1	Ube2v1
Ptafr	Pigx	Pgm1
Pign	Park7	Rnmt
Ier5	Gins4	Ebag9
BC051142	Nme5	Misp
Zfp980	Ppp1r3a	Saal1
Gstp3	Mrps18a	Toe1
Hist1h2bg	Lipf	Polr3c
Cxcl2	Hint3	Cmip
Gda	Bcl2l14	Sun1
Osm	Mgst3	Nop56
Cfi	Zdhhc6	Pop5
Nhs	Arpc5	Cmtr1
Olfr60	Mtap	Pgam1
Atp8b4	Sdhb	Scyl3
Kng2	Lsm7	Osbpl3
Adgrg3	Rps21	Eif3f
Olfr171	Pam16	Stard3nl
H2-Q7	Rpl14	Rai14
Csmd1	Slc25a11	Atp13a1
Retnla	Uqcrfs1	Pold3
Fnip2	Fam136a	Tsc22d4
Rag1	Smc3	Rtp4
Cxcl12	Cxxc1	Tfip11
Cracr2a	Ddx47	Gucy1a1
Olfr99	Napg	Ranbp2
Olfr170	Ube2f	Arhgef7
Olfr114	Blvra	Inpp5d
Zfp993	Creld2	Nek6
Slc39a4	Wars2	Lrba
Lrmda	Uqcrc1	P2ry14
Brwd3	Thumpd2	Xpo4
Tnfrsf11b	Mpped2	Dkc1
Zfp600	Bbs5	Sh2b2
Serpina3f	Mplkip	Ddx21
Serpina1a	Pbdc1	Ccnl2
Unc93a	Oxct1	Iqgap1
H2-Q10	Rnmt	Fmnl1
H2-Eb2	Mthfs	Tgm1
Gm4841	Serpinb1a	Capn15
Trp53i11	Prxl2c	Dclk1
Col28a1	Cndp2	Cd2ap
Sprr2a2	Ndufaf4	Git2
Ddx3y	Kat8	Myo18a
Fcho1	Trappc6b	Son
Evi2	Paat	Poll
Fcrlb	Coa3	Rad18
Runx3	Stx11	Plec
Zfp974	Efcab1	Cbx8
Speer4d	Oxsm	Tjp3
Akr1c19	Efhc2	Myo9b
Csf2rb	Ubxn11	Zbp1
Csf2rb2	Vsir	Naa10
Ncf4	Sec23b	Map1a
Fndc1	Ppil6	Ercc4
Gm10354	Hspb11	Dok3
Trim6	Slc25a22	Prkab1
H2-Q6	Calml3	Dlc1
Ifi207	Prss23	Tmem176b
Gm4951	Armc1	Hic1
Prr16	Aig1	Trpv2
Nlrc5	Mzb1	Prkra
Gm14548	Fam3a	Akt3
Mex3a	Gsdmd	Noc2l
Ccl28	Cutc	Stxbp4
Ism1	Tbc1d20	Ptgfrn
Grem1	Rsph9	Adam17
Cd80	Sgf29	Bcl10
Raet1d	Exosc1	Rps6kb2
Gm4070	Tekt1	Kank3
Gm5150	Napa	Ap3b1
Ceacam15	Selenoo	Baz1b
Ifi47	Tax1bp3	Bcl3
Tgtp2	Pgam1	Gfpt2
Naip6	Tmem43	Arid1a
Serpina3i	Syvn1	Tbc1d2
Col22a1	Ergic1	Supt5h
Lemd1	Dnajc10	Anxa2
Gm43302	Abcb6	Mnda
Gbp4	Hmg20a	S100a9
Cstdc4	Gnai3	Epb41
Tmem243	Cpne8	G3bp2
Alkal1	Ndufa9	Egfr
Gm8113	Ndufs7	Pdlim7
Abhd12b	Pop7	Sec24a
Olfr111	Ethe1	Cdk10
D6Ertd527e	Ndufb10	Cttn
F830016B08Rik	Plscr2	Dpysl3
Gcnt4	Apoo	Cdc5l
Gm14569	Mettl9	Rbm15b
Gm17359	Ropn1l	Arhgef17
H2-Q2	Hamp	Dse
Gm19684	Mvp	Fbxo38
Mrgpra2a	Set	Vrk2
Ighv6-4	Wtap	Smad3
Ccl19	Tubb3	Ppfibp1
Ccl21a	Parvg	Abi1
Sirpb1b	Lima1	Phc3
Gm36079	Tm9sf3	Gatad2a
Ccl21a	Cpb2	Plekho2
Gm21188	Glmp	Gorasp1
Gm8281	Akr1a1	Med15
Sirpb1a	Cbll1	Nono
CR974586.4	Nat8f3	Lactb2
Mrgpra2b	Plscr1	Srrt
Rassf10	Wdr12	Pip4p2
Pcdhgc5	Rnase4	Mdm1
Gbp6	P2rx4	Tchhl1
Gbp10	Prelp	Nfkb2
Gbp5	Trem3	Ctnnd1
Lilr4b	Tesc
Gcat	Hyou1
Gm49673	Isg20
AC124108.1	Bace2
	Sart3
	Litaf
	Trpc4ap
	Sigirr
	Ptges
	Edf1
	Tmub1
	B4galt5
	Plec
	Dnajc7
	Hs6st1
	Vnn3
	Mfap5
	Dok3
	Nxt1
	Dpt
	Nubp2
	Wdr54
	Ylpm1
	Celsr2
	Esd
	Morf4l2
	Gda
	Sqor
	Htra1
	Enpp2
	Prodh
	Pfkp
	Tbk1
	Tnip1
	Decr2
	Timm10b
	Pacsin2
	Sncg
	Itsn2
	Cpxm1
	Ror1
	Loxl3
	Padi4
	Pex11a
	Mocs2
	Gsdme
	Unc119
	Tsc22d3
	Hnrnpf
	Homer1
