# Supplementary material for: Gefitinib and fostamatinib target EGFR and SYK to attenuate silicosis: a multi-omics study with drug exploration
Source: Signal Transduct Target Ther. 2022 May 13;7:157. doi: 10.1038/s41392-022-00959-3 (PMC9098425; doi:10.1038/s41392-022-00959-3)
Supplement: Supplementary file 6 — Supplementary table S5 [file 41392_2022_959_MOESM6_ESM.xlsx]

## Sheet: Sheet1
Table S5. Overlapped pathway maps enriched with up-regulated gene lists in three omics.									Transcritpome_up-regulated_genelist					Proteome_up-regulated_genelist					Phosphoproteome_up-regulated_genelist
#	Maps	Total	Count	Ratio	Weighted pValue	min(pValue)	Min FDR	Weighted.P.Value	p-value	FDR	Ratio	In Data	Network Objects from Active Data	p-value	FDR	Ratio	In Data	Network Objects from Active Data	p-value	FDR	Ratio	In Data	Network Objects from Active Data
1	Inflammatory mechanisms of pancreatic cancerogenesis	67	29	0.432836	1.8111e-13	7.80083e-14	2.34415e-11	1.50696e-17	7.80083e-14	2.34415e-11	0.62069	18	ICAM1, IL-1 beta, IL-6, CCL2, IL8RA, TNF-R2, JAK2, CCL20, MMP-9, TLR4, GRO-1, SDF-1, NFKBIA, PLAU (UPA), NF-kB, iNOS, STAT1, TNF-alpha	0.0302695	0.271727	0.0746269	5	STAT3, C/EBP, G-protein alpha-i family, IKK-beta, Bcl-2	0.00638198	0.028433	0.0895522	6	IFNGR1, JAK2, EGFR, AP-1, IKK-beta, NF-kB
2	Immune response_IFN-alpha/beta signaling via MAPKs	73	28	0.383562	3.90302e-10	2.19975e-07	3.29096e-05	2.92986e-14	3.20335e-06	3.29096e-05	0.392857	11	IKK-epsilon, GCH1, TAP1 (PSF1), Beta-catenin, PKC-delta, MAPKAPK3, p38 MAPK, VAV-1, CD45, STAT1, TRIM6	0.0415785	0.303621	0.0684932	5	GCH1, Filamin B (TABP), HDAC1, PIAS1, PL scramblase 1	2.19975e-07	3.90613e-05	0.164384	12	PKR, GCH1, PKC-delta, Filamin B (TABP), FZD7, AP-1, PIAS1, CD45, SMAD3, RIG-G, PML, AKT(PKB)
3	Cooperative action of IFN-gamma and TNF-alpha on astrocytes in multiple sclerosis	39	21	0.538462	2.47799e-10	3.37872e-09	1.09763e-07	2.94026e-14	3.37872e-09	1.09763e-07	0.52381	11	CIITA, ICAM1, CCL2, I-kB, JAK2, CD80, NFKBIA, NF-kB, iNOS, STAT1, TNF-alpha	0.00324648	0.140448	0.128205	5	MHC class I, Adenylate cyclase, PKA-cat (cAMP-dependent), IKK-beta, C/EBPdelta	0.00268053	0.0160742	0.128205	5	PKR, JAK2, CD86, IKK-beta, NF-kB
4	Development_PEDF signaling	99	31	0.313131	4.23907e-10	6.52139e-09	1.82296e-07	2.33945e-13	6.52139e-09	1.82296e-07	0.516129	16	NF-kB p50/p50, IL-1 beta, IL-6, RANKL(TNFSF11), Beta-catenin, c-IAP2, Fra-2, Bax, PI3K cat class IA, p38 MAPK, NFKBIA, NF-kB, RUNX2, Osteoprotegerin, TNF-alpha, NF-kB1 (p50)	0.0446475	0.311998	0.0606061	6	STAT3, ALPL, RBP-J kappa (CBF1), SOD2, PKA-cat (cAMP-dependent), Bcl-2	0.000803483	0.00745321	0.0909091	9	NF-kB p50/p50, JunB, Fra-2, p90RSK2(RPS6KA3), N-CoR, SHARP (SPEN), NF-kB, AKT(PKB), NF-kB1 (p50)
5	Immune response_Plasmin signaling	70	26	0.371429	8.62683e-10	3.1286e-08	6.71531e-07	3.75045e-13	3.1286e-08	6.71531e-07	0.5	13	ICAM1, IL-1 beta, IL-6, CCL2, CCL20, p38 MAPK, NFKBIA, PLAU (UPA), NF-kB, STAT1, PKC, TNF-alpha, NF-kB1 (p50)	0.035647	0.288889	0.0714286	5	STAT3, PLAT (TPA), Annexin II, PAR1, IKK-beta	0.000336288	0.00444687	0.114286	8	Caspase-8, Annexin II, AKT1, IKK-beta, NF-kB, PKC, AKT(PKB), NF-kB1 (p50)
6	Signal transduction_MIF signaling pathway	61	24	0.393443	8.55318e-09	4.1185e-06	4.05774e-05	1.60068e-12	4.1185e-06	4.05774e-05	0.416667	10	ICAM1, CD44, Heme oxygenase 1, NRF2, SFK, PI3K reg class IB (p101), Lyn, PI3K cat class IA, TLR4, NF-kB	0.0211248	0.23043	0.0819672	5	PU.1, SFK, G-protein alpha-i family, VCAM1, Bcl-2	1.83981e-05	0.000914753	0.147541	9	Syk, CD44, SFK, cPLA2, AP-1, c-Raf-1, ACKR3, NF-kB, AKT(PKB)
7	Immune response_Platelet activating factor/ PTAFR pathway signaling	55	23	0.418182	1.18066e-08	1.53845e-06	1.72824e-05	1.85635e-12	1.53845e-06	1.72824e-05	0.434783	10	IL-1 beta, CCL2, JAK2, PTAFR, PI3K cat class IA, p38 MAPK, MMP-9, NFKBIA, NF-kB, STAT1	0.00296489	0.140448	0.109091	6	STAT3, LSP1, G-protein alpha-i family, Adenylate cyclase, PKA-cat (cAMP-dependent), Calcineurin A (catalytic)	0.000406975	0.00486414	0.127273	7	LSP1, JAK2, F-Actin cytoskeleton, NF-kB, IP3 receptor, Beta-arrestin2, AKT(PKB)
8	Development_Transcription regulation of granulocyte development	32	18	0.5625	7.1724e-08	1.47194e-05	0.000130118	1.92e-12	1.65905e-05	0.000130118	0.388889	7	MAD, JAK2, LRG, SOCS3, CD45, PKC, p67-phox	1.47194e-05	0.0171776	0.21875	7	PU.1, STAT3, Leukocyte elastase, Myeloblastin, Max, gp91-phox, PERM	0.00786233	0.0320896	0.125	4	JAK2, CD45, PKC, AML1 (RUNX1)
9	Signal transduction_Soluble CXCL16 signaling	49	21	0.428571	6.65981e-09	4.97885e-07	7.12449e-06	3.73637e-12	4.97885e-07	7.12449e-06	0.47619	10	CD44, RANKL(TNFSF11), I-kB, JAK2, Stromelysin-1, CXCR6, p38 MAPK, MMP-9, NF-kB, TNF-alpha	0.0383425	0.290556	0.0816327	4	STAT3, Stromelysin-1, G-protein alpha-i family, IKK-beta	0.000195723	0.00321719	0.142857	7	CD44, JAK2, c-Raf-1, F-Actin cytoskeleton, IKK-beta, NF-kB, AKT(PKB)
10	Oxidative stress in adipocyte dysfunction in type 2 diabetes and metabolic syndrome X	64	24	0.375	2.50896e-08	8.2834e-07	1.05922e-05	5.62689e-12	8.2834e-07	1.05922e-05	0.458333	11	PLA2, IL-6, CCL2, Heme oxygenase 1, NRF2, PI3K cat class IA, NFKBIA, p40-phox, p67-phox, TNF-alpha, NF-kB1 (p50)	0.00133172	0.0971323	0.109375	7	PU.1, PLA2, SOD2, G6PD, GPX3, IKK-beta, gp91-phox	0.00510091	0.0243863	0.09375	6	Catalase, PLA2, p22-phox, IKK-beta, AKT(PKB), NF-kB1 (p50)
11	Chemotaxis_CCR1 signaling	53	21	0.396226	6.83921e-08	9.31138e-06	8.05199e-05	3.6179e-11	9.31138e-06	8.05199e-05	0.428571	9	IL-6, I-kB, PKC-delta, PI3K reg class IB (p101), p38 MAPK, MMP-9, NF-kB, CCL13, CCL7	0.0120457	0.197017	0.0943396	5	STAT3, CCR1, G-protein alpha-i family, Adenylate cyclase, IKK-beta	0.00032256	0.00431121	0.132075	7	PKC-delta, cPLA2, c-Raf-1, CCR1, IKK-beta, NF-kB, IP3 receptor
12	Chemotaxis_CCL16-, CCL20-, CXCL16- and CCL25-mediated cell migration	43	18	0.418605	8.75262e-08	1.49673e-06	1.69723e-05	1.558e-10	1.49673e-06	1.69723e-05	0.5	9	PKC-delta, Stromelysin-1, PI3K reg class IB (p101), CCR8, CXCR6, CCL20, MMP-9, CCR9, MMP-8	0.0251856	0.24493	0.0930233	4	Stromelysin-1, CCR1, G-protein alpha-i family, MMP-8	0.00413307	0.021055	0.116279	5	PKC-delta, CCR1, CCR5, IP3 receptor, AKT(PKB)
13	Immune response_IL-3 signaling via ERK and PI3K	102	28	0.27451	8.77692e-07	8.47607e-06	0.000810442	2.24804e-10	0.00154363	0.00534709	0.321429	9	JAK2, CSF2RB, Lyn, PI3K cat class IA, VAV-1, PI3K cat class IA (p110-delta), Slp76, LPCAT2, PREL1	0.0171817	0.202536	0.0686275	7	CSF2RB, GLUT1, NGAL, PKA-cat (cAMP-dependent), Calcineurin A (catalytic), 14-3-3 zeta/delta, Bcl-2	8.47607e-06	0.000810442	0.117647	12	Syk, JAK2, p70 S6 kinases, cPLA2, PLC-gamma 2, c-Raf-1, p90Rsk, 14-3-3 zeta/delta, SOS, IP3 receptor, AKT(PKB), PREL1
14	TNF-alpha and IL-1 beta induce hyperglycemia in obesity and type 2 diabetes in adipocytes	35	16	0.457143	2.33395e-07	2.85705e-06	2.9605e-05	3.87494e-10	2.85705e-06	2.9605e-05	0.5	8	IL-1 beta, TNF-R2, p38 MAPK, PTP-1B, NFKBIA, SOCS3, NF-kB, TNF-alpha	0.0125576	0.197017	0.114286	4	GPX3, Sortilin, NGAL, IKK-beta	0.0108004	0.040015	0.114286	4	Sequestosome 1(p62), PTP-1B, IKK-beta, NF-kB
15	Development_GM-CSF signaling	50	19	0.38	5.8679e-07	4.60752e-05	0.000285477	6.30689e-10	4.60752e-05	0.000285477	0.421053	8	CCL2, I-kB, JAK2, CSF2RB, Lyn, PI3K cat class IA, Pim-1, NF-kB	0.00947193	0.184229	0.1	5	STAT3, CSF2RB, Hck, 14-3-3 zeta/delta, Bcl-2	0.00144514	0.0111572	0.12	6	JAK2, c-Raf-1, 14-3-3 zeta/delta, SOS, NF-kB, AKT(PKB)
16	Signal transduction_Adenosine A1 receptor signaling pathway	62	21	0.33871	4.02073e-06	0.000143093	0.00261566	9.3081e-10	0.00590262	0.0167334	0.285714	6	I-kB, SFK, p38 MAPK, NF-kB, STAT1, PKC	0.00110204	0.0918629	0.112903	7	STAT3, SFK, TTC1, G-protein alpha-i family, Adenylate cyclase, PKA-cat (cAMP-dependent), PP2A catalytic	0.000143093	0.00261566	0.129032	8	SFK, ADAM17, EGFR, c-Raf-1, NF-kB, IP3 receptor, PKC, AKT(PKB)
17	Signal transduction_Adenosine A3 receptor signaling pathway	48	18	0.375	5.94684e-07	3.96024e-06	3.93406e-05	9.87867e-10	3.96024e-06	3.93406e-05	0.5	9	IL-1 beta, PKC-delta, Adenosine A3 receptor, PI3K reg class IB (p101), PI3K cat class IA, p38 MAPK, NFKBIA, PKC, TNF-alpha	0.0079838	0.180214	0.104167	5	STAT3, G-protein alpha-i family, G-protein alpha-i3, Adenylate cyclase, Bcl-2	0.031244	0.0838797	0.0833333	4	PKC-delta, IP3 receptor, PKC, AKT(PKB)
18	PDE4 regulation of cyto/chemokine expression in inflammatory skin diseases	50	18	0.36	8.91462e-07	5.64617e-06	5.261e-05	1.90345e-09	5.64617e-06	5.261e-05	0.5	9	NF-kB p50/p50, IL-1 beta, IL-6, CCL2, p38 MAPK, NFKBIA, iNOS, TNF-alpha, NF-kB1 (p50)	0.00947193	0.184229	0.1	5	G-protein alpha-i1, G-protein alpha-i family, Adenylate cyclase, PKA-cat (cAMP-dependent), 14-3-3	0.0355918	0.0919763	0.08	4	NF-kB p50/p50, c-Raf-1, NF-kB1 (p50), 14-3-3
19	Immune response_Histamine H1 receptor signaling in immune response	47	17	0.361702	7.51445e-07	3.29377e-06	3.35518e-05	3.23045e-09	3.29377e-06	3.35518e-05	0.529412	9	ICAM1, IL-6, I-kB, Stromelysin-1, p38 MAPK, MMP-9, NFKBIA, iNOS, TNF-alpha	0.0335949	0.282052	0.0851064	4	Stromelysin-1, VCAM1, Calcineurin A (catalytic), IKK-beta	0.0291942	0.0794057	0.0851064	4	cPLA2, c-Raf-1, IKK-beta, IP3 receptor
20	Cell adhesion_PLAU signaling	65	20	0.307692	6.18072e-06	3.10776e-05	0.00117059	6.22678e-09	0.00742451	0.0205155	0.3	6	C5aR, c-IAP2, PI3K cat class IA, PLAU (UPA), NF-kB, STAT1	0.0269866	0.257366	0.0769231	5	STAT3, Vitronectin, alpha-V/beta-5 integrin, G-protein alpha-i family, G-protein alpha-i3	3.10776e-05	0.00117059	0.138462	9	C5aR, Casein kinase II, beta chain (Phosvitin), NF-kB2 (p52), EGFR, c-Raf-1, F-Actin cytoskeleton, SOS, NF-kB, AKT(PKB)
21	Activation of osteoclast differentiation in bone lesions formation in multiple myeloma	27	13	0.481481	2.17787e-06	6.18524e-05	0.000371733	8.45968e-09	6.18524e-05	0.000371733	0.461538	6	RANKL(TNFSF11), MIP-1-beta, p38 MAPK, NFKBIA, RANK(TNFRSF11A), Osteoprotegerin	0.0323359	0.27747	0.111111	3	CCR1, VCAM1, IKK-beta	0.00422973	0.0211147	0.148148	4	Sequestosome 1(p62), CCR1, CCR5, IKK-beta
22	Mechanisms of drug resistance in multiple myeloma	49	17	0.346939	4.06599e-06	3.96066e-05	0.000250564	1.15086e-08	3.96066e-05	0.000250564	0.470588	8	CD44, NF-kB p50/RelB, IL-6, IL8RA, Beta-catenin, NOXA, Bax, NFKBIA	0.0087059	0.184229	0.102041	5	STAT3, RBP-J kappa (CBF1), IKK-beta, Bcl-2, MDR1	0.0333764	0.0880826	0.0816327	4	CD44, ABCC1, IKK-beta, Frizzled
23	Signal transduction_Angiotensin II/ AGTR1 signaling via JAK/STAT	45	16	0.355556	2.95217e-06	2.07624e-05	0.000151251	1.53686e-08	2.07624e-05	0.000151251	0.5	8	IL-6, I-kB, JAK2, PTP-1B, NFKBIA, SOCS3, STAT1, PKC	0.0292103	0.267072	0.0888889	4	STAT3, SHP-1, PKA-cat (cAMP-dependent), STAT6	0.0253408	0.0730827	0.0888889	4	JAK2, c-Raf-1, PTP-1B, PKC
24	Immune response_IL-9 signaling pathway	61	19	0.311475	1.23671e-05	0.00111288	0.00406591	2.23062e-08	0.00111288	0.00406591	0.368421	7	CCL2, PI3K cat class IA, Pim-1, SOCS3, STAT1, CCL13, CCL7	0.00498676	0.145505	0.0983607	6	STAT3, JAK3, VCAM1, 14-3-3 zeta/delta, Scinderin, Bcl-2	0.00401937	0.0209041	0.0983607	6	JunB, c-Raf-1, p90Rsk, 14-3-3 zeta/delta, Bcl-3, AKT(PKB)
25	Apoptosis and survival_HTR1A signaling	50	17	0.34	4.83299e-05	0.0002922	0.0265004	2.35626e-08	0.0102077	0.0265004	0.294118	5	I-kB, JAK2, PI3K reg class IB (p101), Bax, NF-kB	0.0002922	0.0568328	0.14	7	STAT3, PP2A structural, G-protein alpha-i family, Adenylate cyclase, PKA-cat (cAMP-dependent), PP2A catalytic, Bcl-2	0.00789976	0.0320896	0.1	5	JAK2, c-Raf-1, SOS, NF-kB, AKT(PKB)
26	Epithelial cell anoikis in COPD	51	17	0.333333	1.63151e-05	0.00160411	0.00720089	3.63655e-08	0.0022046	0.00720089	0.352941	6	MMP-12, Bax, PI3K cat class IA, p38 MAPK, MMP-9, MMP-8	0.0102831	0.189045	0.0980392	5	Plectin 1, Leukocyte elastase, Alpha-actinin, MMP-8, Bcl-2	0.00160411	0.011985	0.117647	6	Plectin 1, Actin cytoskeletal, Alpha-actinin, c-Raf-1, SOS, AKT(PKB)
27	E-cadherin signaling and its regulation in gastric cancer	36	14	0.388889	2.4914e-05	0.00023724	0.00351059	4.83706e-08	0.0147275	0.0359806	0.285714	4	HGF receptor (Met), Beta-catenin, Formin, WNT	0.0138441	0.19724	0.111111	4	Formin, Alpha-actinin, FGF1, HAKAI	0.00023724	0.00351059	0.166667	6	p120-catenin, Actin, Alpha-actinin, EGFR, IQGAP1, Frizzled
28	Role of IL-23/ T17 pathogenic axis in psoriasis	53	17	0.320755	2.21383e-05	0.0019616	0.00861791	6.35288e-08	0.00268861	0.00861791	0.352941	6	IL-1 beta, IL-6, IL-17 receptor, CD80, CCL20, NF-kB	0.0120457	0.197017	0.0943396	5	STAT3, Calgranulin A, MHC class I, IL-1F9, Calgranulin B	0.0019616	0.0130389	0.113208	6	Calgranulin A, Calgranulin B, ADAM17, CD86, NF-kB, AKT(PKB)
29	Modulation of tumor response to cytotoxic T cells by hypoxia in tumors	50	16	0.32	1.39852e-05	0.000326838	0.00144434	1.0548e-07	0.000326838	0.00144434	0.4375	7	CD137(TNFRSF9), JAK2, PD-1, CD80, CD137 ligand(TNFSF9), PTP-1B, PIG11	0.0408529	0.301743	0.08	4	STAT3, MHC class I, Perforin, Bcl-2	0.00789976	0.0320896	0.1	5	Sequestosome 1(p62), JAK2, PTP-1B, CD86, AKT(PKB)
30	G protein-coupled receptors signaling in lung cancer	76	20	0.263158	1.79231e-05	0.000890313	0.00337949	1.20321e-07	0.000890313	0.00337949	0.4	8	CD44, IL8RA, I-kB, Galpha(i)-specific peptide GPCRs, Amphiregulin, Galpha(q)-specific peptide GPCRs, SDF-1, Bradykinin	0.0480724	0.324448	0.0657895	5	STAT3, G-protein alpha-12 family, G-protein alpha-i family, PKA-cat (cAMP-dependent), Galpha(q)-specific peptide GPCRs	0.00281129	0.0163462	0.0921053	7	CD44, Galpha(i)-specific peptide GPCRs, ADAM17, EGFR, CCR5, Galpha(q)-specific peptide GPCRs, AKT(PKB)
31	Immune response_CRTH2 signaling in Th2 cells	44	15	0.340909	3.83571e-05	0.0010093	0.00374438	1.3087e-07	0.0010093	0.00374438	0.4	6	ITGAM, ICAM1, Apaf-1, PI3K reg class IB (p101), Bax, PKC	0.00550915	0.149516	0.113636	5	Apaf-1, G-protein alpha-i family, Adenylate cyclase, Calcineurin A (catalytic), 14-3-3	0.0235362	0.0685139	0.0909091	4	IP3 receptor, PKC, AKT(PKB), 14-3-3
32	Immune response _CCR3 signaling in eosinophils	77	20	0.25974	4.27839e-05	0.00302793	0.0127944	1.95499e-07	0.004279	0.0127944	0.35	7	PI3K reg class IB (p101), p38 MAPK, iNOS, p67-phox, FGR, CCL13, CCL7	0.0150888	0.19724	0.0779221	6	MLCP (cat), DIA1, MyHC, G-protein alpha-i family, Hck, gp91-phox	0.00302793	0.0169537	0.0909091	7	p22-phox, MyHC, Actin cytoskeletal, cPLA2, c-Raf-1, IP3 receptor, FGR
33	Immune response_Mast cell proliferation, differentiation and survival	30	12	0.4	4.80065e-05	0.000796591	0.00744483	2.62034e-07	0.00775663	0.021238	0.333333	4	JAK2, CSF2RB, Lyn, MITF	0.0424081	0.303621	0.1	3	STAT3, CSF2RB, STAT6	0.000796591	0.00744483	0.166667	5	Syk, c-Kit, JAK2, SHIP, AKT(PKB)
34	Immune response_IFN-gamma signaling via JAK/STAT and PLC-gamma	54	16	0.296296	4.66883e-05	0.000529269	0.00216388	3.11575e-07	0.000529269	0.00216388	0.4375	7	NOXA, JAK2, CaMK IV, MVP, IBRDC3, SOCS3, STAT1	0.0129994	0.197017	0.0925926	5	STAT3, MVP, PKA-cat (cAMP-dependent), CDK8, C/EBPdelta	0.0452859	0.109514	0.0740741	4	IFNGR1, JAK2, PLC-gamma, IP3 receptor
35	Immune response_Antigen presentation by MHC class I: cross-presentation	99	22	0.222222	0.000388351	0.00109909	0.0428128	6.24412e-07	0.0480787	0.0987439	0.272727	6	Rab8B, MSR1, HYOU1, TLR4, VAV-1, p67-phox	0.00109909	0.0918629	0.0909091	9	IRAP, MHC class I, HSP70, HYOU1, RanBPM, IKK-beta, Cathepsin B, gp91-phox, RAB-5B	0.0118164	0.0428128	0.0707071	7	HSP90, Syk, Fc gamma RI, Rab-6, cPLA2, RanBPM, IKK-beta
36	Development_Thromboxane A2 signaling pathway	50	15	0.3	0.000156666	0.00789976	0.0265004	7.63804e-07	0.0102077	0.0265004	0.333333	5	IL-6, Beta-catenin, PI3K cat class IA, p38 MAPK, PKC	0.00947193	0.184229	0.1	5	G-protein alpha-12 family, G-protein alpha-i family, Adenylate cyclase, PKA-cat (cAMP-dependent), G-protein alpha-13	0.00789976	0.0320896	0.1	5	EGFR, c-Raf-1, IP3 receptor, PKC, AKT(PKB)
37	Effect of H. pylori infection on apoptosis in gastric epithelial cells	53	15	0.283019	6.67912e-05	0.000471216	0.00195311	9.85403e-07	0.000471216	0.00195311	0.466667	7	I-kB, NOXA, Apaf-1, c-IAP2, Bax, NF-kB, TNF-alpha	0.0489313	0.324448	0.0754717	4	Apaf-1, PGES, PTPR-zeta, Bcl-2	0.0427373	0.105402	0.0754717	4	FADD, Caspase-8, NF-kB, Lamin A/C
38	Signal transduction_Adenosine A2A receptor signaling pathway	52	15	0.288462	0.000155719	0.00243759	0.00794033	1.09364e-06	0.00243759	0.00794033	0.4	6	SK4/IK1, I-kB, SFK, p38 MAPK, Cathepsin K, NF-kB1 (p50)	0.0111406	0.191965	0.0961538	5	SFK, Kif2a, Adenylate cyclase, PKA-cat (cAMP-dependent), gp91-phox	0.0402722	0.10216	0.0769231	4	SFK, SOS, AKT(PKB), NF-kB1 (p50)
39	IL-6 signaling in breast cancer cells	53	15	0.283019	0.000136509	0.0019616	0.0130389	1.24456e-06	0.0129664	0.0322683	0.333333	5	IL-6, JAK2, PI3K cat class IA, STAT1, NF-kB1 (p50)	0.0489313	0.324448	0.0754717	4	STAT3, Bcl-2, MDR1, C/EBPdelta	0.0019616	0.0130389	0.113208	6	JAK2, Vimentin, c-Raf-1, SOS, AKT(PKB), NF-kB1 (p50)
40	Signal transduction_Additional pathways of NF-kB activation (in the nucleus)	30	11	0.366667	0.000180912	0.0062296	0.021238	2.04919e-06	0.00775663	0.021238	0.363636	4	I-kB, PKC-delta, NFKBIA, NF-kB1 (p50)	0.0424081	0.303621	0.1	3	Adenylate cyclase, IKK-beta, TBK1	0.0062296	0.0280558	0.133333	4	PKC-delta, IKK-beta, STO, NF-kB1 (p50)
41	Glucocorticoid-induced elevation of intraocular pressure as glaucoma risk factor	62	16	0.258065	0.000238507	0.00590262	0.0167334	2.52006e-06	0.00590262	0.0167334	0.375	6	HGF receptor (Met), Fibronectin, Stromelysin-1, Antileukoproteinase 1, PI3K cat class IA, LAMA1	0.0225039	0.238746	0.0806452	5	PLAT (TPA), Stromelysin-1, Filamin B (TABP), alpha-V/beta-5 integrin, Alpha-actinin	0.0189718	0.059701	0.0806452	5	Filamin B (TABP), Actin cytoskeletal, Alpha-actinin, EGFR, Filamin A
42	Immune response_Regulation of T cell function by CTLA-4	37	12	0.324324	0.00035526	0.0131057	0.0389191	3.22476e-06	0.016176	0.0389191	0.333333	4	Lyn, CD80, PI3K cat class IA, NF-kB	0.0152113	0.19724	0.108108	4	PP2A cat (alpha), AP1M1, SHP-1, PP2A catalytic	0.0131057	0.0462794	0.108108	4	CD86, SOS, NF-kB, AKT(PKB)
43	Apoptosis and survival_IL-17-induced CIKS-dependent NF-kB signaling and mRNA stabilization	28	10	0.357143	0.000413964	0.00604078	0.0168861	6.81484e-06	0.00604078	0.0168861	0.4	4	IKK-epsilon, IL-17 receptor, I-kB, TRAF3	0.0355368	0.288889	0.107143	3	SFRS1 (SF2), IKK-beta, TBK1	0.0317456	0.0848598	0.107143	3	UEV1A, UBE1, IKK-beta
44	DNA damage_p53 activation by DNA damage	68	16	0.235294	0.00104731	0.00845168	0.0747186	7.85113e-06	0.0342512	0.0747186	0.3125	5	PLK3 (CNK), PKC-delta, NOXA, Bax, p38 MAPK	0.00845168	0.18265	0.0882353	6	14-3-3 theta, PP2A structural, MYST1, PP2A catalytic, Bcl-2, 14-3-3	0.0271215	0.0767409	0.0735294	5	PKC-delta, USP10, DBC1, PML, 14-3-3
45	Mechanisms of drug resistance in SCLC	70	15	0.214286	0.00193406	0.0302643	0.0816865	4.11303e-05	0.0381249	0.0816865	0.333333	5	Fibronectin, Apaf-1, Bax, PI3K cat class IA, ABCC5	0.035647	0.288889	0.0714286	5	HSP70, Apaf-1, VCAM1, Bcl-2, MDR1	0.0302643	0.0819576	0.0714286	5	Caspase-8, ABCC1, p70 S6 kinase2, c-Kit, AKT(PKB)
