# Supplementary material for: Gefitinib and fostamatinib target EGFR and SYK to attenuate silicosis: a multi-omics study with drug exploration
Source: Signal Transduct Target Ther. 2022 May 13;7:157. doi: 10.1038/s41392-022-00959-3 (PMC9098425; doi:10.1038/s41392-022-00959-3)
Supplement: Supplementary file 7 — Supplementary table S6 [file 41392_2022_959_MOESM7_ESM.xlsx]

## Sheet: Sheet1
Table S6. Available phospho targets in top 10 overlapped pathways.
Ifngr1
Jak2
Egfr
Junb
Ikbkb
NF-kB family
PKR family
Gch1
Prkcd
Flnb
Fzd7
Pias1
Ptprc
Smad3
Ifit3
Pml
Cd86
Fra-2 family
Rps6ka3
N-CoR family
Spen
Casp8
Anxa2
Akt1
PKC family
Syk
Cd44
Src
cPLA2 family
Raf1
Ackr3
Lsp1
Actb
Itpr1
Arrb2
Runx1
Cat
PLA2 family
Cyba
