# Supplementary material for: Gefitinib and fostamatinib target EGFR and SYK to attenuate silicosis: a multi-omics study with drug exploration
Source: Signal Transduct Target Ther. 2022 May 13;7:157. doi: 10.1038/s41392-022-00959-3 (PMC9098425; doi:10.1038/s41392-022-00959-3)
Supplement: Supplementary file 8 — Supplementary table S7 [file 41392_2022_959_MOESM8_ESM.xlsx]

## Sheet: Sheet1
Table S7. Available phospho targets in top 10 overlapped pathways.
Feature	Drugbank
Ifngr1	https://go.drugbank.com/drugs/DB00033#BE0000711
Jak2	https://go.drugbank.com/bio_entities/BE0002408
Egfr	https://go.drugbank.com/bio_entities/BE0000767
Junb	https://go.drugbank.com/drugs/DB01169#BE0001040
Ikbkb	https://go.drugbank.com/bio_entities/BE0001154
NF-kB family	https://go.drugbank.com/bio_entities/BE0009554
Prkcd	https://go.drugbank.com/drugs/DB00675#BE0004895
Cd86	https://go.drugbank.com/bio_entities/BE0000846
Anxa2	https://go.drugbank.com/bio_entities/BE0001170
PKC family	https://go.drugbank.com/bio_entities/BE0004895
Syk	https://go.drugbank.com/bio_entities/BE0001316
Cd44	https://go.drugbank.com/bio_entities/BE0001113
Src	https://go.drugbank.com/bio_entities/BE0000838
cPLA2 family	https://go.drugbank.com/bio_entities/BE0000657
Raf1	https://go.drugbank.com/bio_entities/BE0000036
Cat	https://go.drugbank.com/bio_entities/BE0001207
PLA2 family	https://go.drugbank.com/bio_entities/BE0003997
Cyba	https://www.genecards.org/cgi-bin/carddisp.pl?gene=CYBA&keywords=p22-phox
