# Supplementary material for: Gefitinib and fostamatinib target EGFR and SYK to attenuate silicosis: a multi-omics study with drug exploration
Source: Signal Transduct Target Ther. 2022 May 13;7:157. doi: 10.1038/s41392-022-00959-3 (PMC9098425; doi:10.1038/s41392-022-00959-3)
Supplement: Supplementary file 9 — Supplementary table S8 [file 41392_2022_959_MOESM9_ESM.xlsx]

## Sheet: Sheet1
Table S8. Reported features in proteome data.
Gene	Hpgds	Tbxas1
PBS_1	0.020567	1.17345
PBS_2	0.0164034	1.26269
PBS_3	0.0144248	2.32079
PBS_4	0.0227407	0.537967
2W_1	0.038176	1.02555
2W_2	0.114097	1.31521
2W_3	0.108872	1.19751
2W_4	0.0615532	1.63389
4W_1	0.171819	1.79004
4W_2	0.063962	0.801318
4W_3	0.309055	1.93139
4W_4	0.0145485	1.12956
6W_1	0.0136415	1.92075
6W_2	0.127142	1.60407
6W_3	0.136786	1.65762
6W_4	0.0715134	1.52577
10W_1	0.0300445	1.0685
10W_2	0.0271165	0.641743
10W_3	0.017013	1.01315
10W_4	0.0250945	0.871816
