# Supplementary material for: Gefitinib and fostamatinib target EGFR and SYK to attenuate silicosis: a multi-omics study with drug exploration
Source: Signal Transduct Target Ther. 2022 May 13;7:157. doi: 10.1038/s41392-022-00959-3 (PMC9098425; doi:10.1038/s41392-022-00959-3)
Supplement: Supplementary file 10 — Supplementary table S9 [file 41392_2022_959_MOESM10_ESM.xlsx]

## Sheet: Sheet1
Table S9. Reported features in transcriptome data.
Gene name	Hpgds	Tbxas1	Fgf10	Muc5ac
Gene	ENSMUSG00000029919	ENSMUSG00000029925	ENSMUSG00000021732	ENSMUSG00000037974
PBS_1	1.13178	1.23344	5.74174	0.550399
PBS_2	1.66911	1.35946	5.50564	1.00071
PBS_3	1.42341	1.32814	3.49734	0.642418
W2_1	2.38707	2.40238	5.7756	1.70589
W2_2	2.62449	3.13708	3.86895	4.93251
W2_3	2.25595	2.45485	4.02098	1.72743
W2_4	2.03857	2.43942	5.30479	0.809119
W4_1	1.5463	1.70937	4.75457	1.20967
W4_2	1.7227	1.44592	5.04222	1.15707
W4_3	1.85774	2.10822	5.01819	0.957477
W4_4	1.44998	1.64919	6.51026	1.03742
W6_1	2.18924	2.19119	2.74992	0.545088
W6_2	2.2984	2.43398	3.98913	0.883569
W6_3	2.47663	2.75721	3.64957	2.25025
W6_4	2.32885	2.72348	3.37135	0.840424
W10_1	1.5674	1.36351	3.9383	1.03219
W10_2	1.5688	2.02702	4.9538	1.57932
W10_3	1.78789	2.54703	4.48582	1.29256
baseMean	330.527	508.537	566.684	389.226
log2FoldChange	0.220037	0.597432	-0.141363	0.830923
lfcSE	0.164926	0.212339	0.223268	0.507501
stat	1.33416	2.81358	-0.633155	1.63728
pvalue	0.182153	0.00489928	0.526632	0.101571
padj	0.52307	0.0605707	0.803388	0.397703
