# Supplementary material for: Gefitinib and fostamatinib target EGFR and SYK to attenuate silicosis: a multi-omics study with drug exploration
Source: Signal Transduct Target Ther. 2022 May 13;7:157. doi: 10.1038/s41392-022-00959-3 (PMC9098425; doi:10.1038/s41392-022-00959-3)
Supplement: Supplementary file 11 — Supplementary table S10 [file 41392_2022_959_MOESM11_ESM.xlsx]

## Sheet: Sheet1
Table S10. Therapeutic targets in multi-omics dataset.
Gene_name	Syk in transcriptome	Egfr in transcriptome	SYK in proteome	EGFR in proteome	SYK in phosphoproteome	EGFR in phosphoproteome
PBS_1	6.44513	4.97916	4.56368	8.13287	1.1625	0.163129
PBS_2	5.25552	4.6556	4.78557	5.9646	0.132123	2.25584
PBS_3	11.4503	4.48367	6.46377	8.10784	1.00031	2.16802
PBS_4	NA	NA	5.84809	7.08082	0.136331	2.2856
W2_1	9.05695	5.05174	7.74925	5.47746	1.01129	1.51614
W2_2	11.1507	4.21487	13.5937	5.80704	1.37736	0.077675
W2_3	8.73309	5.5949	11.5477	5.34363	1.57439	2.2175
W2_4	7.15523	4.95006	12.7231	5.88058	1.92609	1.65389
W4_1	7.59581	8.4647	10.8406	3.73617	1.13959	2.60638
W4_2	7.9117	5.83223	5.87672	4.27598	0.885622	3.01051
W4_3	11.9406	7.23539	12.5743	7.28303	1.19876	1.59767
W4_4	6.61319	7.03774	8.23009	6.40901	0.402995	1.83822
W6_1	10.7086	3.29654	7.68505	3.77109	1.40397	1.17134
W6_2	11.5834	4.56484	9.28726	5.6165	0.139487	0.931405
W6_3	13.5883	4.81587	8.9811	6.76107	1.52755	0.133608
W6_4	10.0584	3.75013	10.4948	6.44931	0.814991	2.04871
W10_1	4.79301	3.57173	7.30792	5.65063	3.01389	2.35415
W10_2	11.5618	6.21759	10.0433	6.92502	2.48706	6.4975
W10_3	13.5252	5.98562	13.4056	6.48015	2.28102	2.75298
W10_4	NA	NA	7.96671	5.69891	1.65992	3.87055
